# Supplementary material for: The ratio of shock index to pulse oxygen saturation predicting mortality of emergency trauma patients
Source: PLoS One. 2020 Jul 23;15(7):e0236094. doi: 10.1371/journal.pone.0236094 (PMC7377412; doi:10.1371/journal.pone.0236094)
Supplement: S1 Data — (CSV) [file pone.0236094.s002.csv]

pid	fzsj	age	t	p	sbp	dbp	rr	spo2	rts	sex	si	ss
1	2017/7/31 22:41	56	36.5	81	148	98	18	99		female	0.5472973	0.55282557
2	2016/11/5 22:04	62	36.2	76	170	100	20	95		male	0.44705883	0.47058824
3	2019/11/26 10:51	78	35.8	85	167	83	20	95	12	female	0.50898206	0.5357706
4	2019/11/23 16:03	57	37.7	71	140	80	15	100	12	male	0.50714284	0.50714284
5	2019/11/22 17:27	62	36.3	80	183	90	23	91	8	male	0.43715847	0.48039392
6	2019/11/13 1:38	86	36.6	87	155	60	24	98	12	male	0.56129032	0.5727452
7	2019/11/7 14:46	70	36.5	61	119	68	19	98	12	male	0.51260507	0.5230664
8	2019/11/2 17:15	73	36	92	145	98	20	95		male	0.63448274	0.66787654
9	2019/10/29 10:05	36	37.9	79	119	81	20	96	9	male	0.66386557	0.69152665
10	2019/10/25 15:59	76	37.9	108	142	65	22	100	9	female	0.76056337	0.76056337
11	2019/10/24 18:00	65	37.2	82	167	76	20	96	11	female	0.49101797	0.51147705
12	2019/10/21 19:09	41	37.2	94	130	69	15	100		male	0.72307694	0.72307694
13	2019/9/23 10:07	48	36.1	103	105	51	29	97	12	male	0.98095238	1.0112911
14	2019/9/21 16:01	34	36.9	78	123	70	10	69	12	male	0.63414633	0.91905266
15	2019/9/19 12:02	71	37.2	99	211	92	20	91	11	female	0.46919432	0.51559818
16	2019/9/16 19:03	87	36.8	71	153	105	20	98	12	female	0.46405229	0.47352275
17	2019/9/10 0:55	39	36.8	67	136	83	20	97	12	male	0.49264705	0.50788355
18	2019/9/4 13:43	46	37	79	110	51	12	100	8	female	0.71818179	0.71818179
19	2019/8/31 21:07	52	37	89	137	94	18	99		male	0.64963502	0.65619701
20	2019/8/20 0:21	21	36.4	67	119	62	15	96	12	male	0.56302524	0.58648461
21	2019/8/14 16:49	46	36.8	87	142	81	20	100		male	0.61267608	0.61267608
22	2019/7/31 14:17	40	37.8	81	100	60	20	98	12	female	0.81	0.82653064
23	2019/7/26 11:07	73	37.2	111	153	85	27	90	12	male	0.72549021	0.80610025
24	2019/7/14 12:59	56	38.3	105	153	94	18	100	11	male	0.68627453	0.68627453
25	2019/7/11 11:12	69	38.5	137	209	131	61	90	8	female	0.65550238	0.72833598
26	2019/7/7 5:51	44	36	58	163	87	18	95	12	male	0.35582823	0.37455603
27	2019/7/3 13:40	37	35.7	92	141	99	17	96	12	male	0.65248227	0.67966902
28	2019/7/3 0:10	42	36.8	79	143	86	11	95	10	male	0.55244756	0.58152372
29	2019/6/30 20:19	93	36.8	104	163	91	19	97	12	female	0.63803679	0.65776986
30	2019/6/29 9:01	57	36.5	117	139	91	19	98	10	male	0.8417266	0.85890472
31	2019/6/21 20:09	45	37	60	127	97	17	98	12	male	0.47244096	0.48208261
32	2019/6/17 17:40	75	37	60	166	87	15	100	12	male	0.36144578	0.36144578
33	2019/6/10 10:07	55	36.7	67	126	60	24	97	12	male	0.53174603	0.54819179
34	2019/6/9 10:20	56	36.4	94	125	88	18	98		male	0.75199997	0.76734692
35	2019/6/6 21:39	65	37.5	58	183	85	27	91	10	male	0.31693989	0.34828559
36	2019/6/6 19:20	64	35.4	113	120	84	13	99		male	0.94166666	0.95117843
37	2019/6/5 20:40	85	36.8	96	141	107	15	95	11	female	0.68085104	0.7166853
38	2019/6/4 23:48	82	37	88	148	78	18	99		male	0.5945946	0.6006006
39	2019/6/4 22:46	56	36.8	68	121	80	15	96	10	male	0.56198347	0.58539945
40	2019/5/25 1:14	65	36.4	60	167	89	20	100		male	0.35928145	0.35928145
41	2019/5/15 3:58	63	36.4	79	153	85	18	95		female	0.5163399	0.54351568
42	2019/4/27 14:18	54	36.5	60	126	70	20	98		male	0.47619048	0.48590866
43	2019/4/27 7:32	65	36.5	97	151	87	23	95		male	0.64238411	0.67619377
44	2019/4/25 21:28	52	36.3	106	137	94	18	98	12	male	0.77372265	0.78951293
45	2019/4/20 12:17	56	36.9	69	181	97	16	100	12	male	0.38121548	0.38121548
46	2019/4/13 8:25	73	36	88	179	110	16	96	12	male	0.49162012	0.51210427
47	2019/4/2 19:27	89	36.2	120	130	78	25	92	11	male	0.92307693	1.0033445
48	2019/4/2 17:04	90	36.8	78	133	72	25	97	12	male	0.58646619	0.6046043
49	2019/3/24 1:05	25	36.7	65	148	97	20	100	12	male	0.4391892	0.4391892
50	2019/3/20 8:30	79	37	79	142	69	18	95	11	female	0.55633801	0.58561897
51	2019/3/15 6:06	37	35.8	82	114	64	18	96	12	male	0.71929824	0.74926901
52	2019/3/14 17:53	45	35.5	65	155	119	19	95	12	male	0.41935483	0.44142613
53	2019/3/8 17:15	76	37.5	67	224	108	20	98	12	male	0.29910713	0.30521137
54	2019/3/8 14:45	54	36.5	87	113	97	18	81		female	0.76991153	0.95050806
55	2019/3/7 12:56	55	37.6	101	144	88	19	98	12	male	0.7013889	0.71570295
56	2019/3/4 12:34	80	36.5	82	190	101	22	94		male	0.43157893	0.45912653
57	2019/2/14 14:31	65	37.5	102	155	106	25	95		male	0.65806454	0.69269949
58	2019/2/12 18:45	69	37	82	160	98	18	95	10	female	0.51249999	0.53947365
59	2019/2/1 18:02	72	36.5	91	182	90	21	97	11	female	0.5	0.51546389
60	2019/1/31 19:44	25	36.5	84	135	76	20	100	12	male	0.62222224	0.62222224
61	2019/1/18 9:24	64	36.9	77	158	87	19	99	12	male	0.48734176	0.49226442
62	2019/1/17 3:44	55	36.8	67	175	101	20	100	12	male	0.38285714	0.38285714
63	2018/12/29 9:54	67	35.8	81	142	83	18	95	12	female	0.57042253	0.60044479
64	2018/12/28 6:08	67	37	90	193	115	20	99	12	female	0.46632123	0.47103155
65	2018/12/27 19:53	38	37.1	85	150	101	18	100		male	0.56666666	0.56666666
66	2018/12/26 9:33	63	35.7	61	150	80	21	99		female	0.40666667	0.41077441
67	2018/12/25 10:04	76	36.5	86	161	101	20	96	11	male	0.53416151	0.55641824
68	2018/12/21 17:52	50	35.9	42	185	146	15	96	10	male	0.22702703	0.23648649
69	2018/12/16 0:29	29	36.1	66	130	79	17	100	12	male	0.50769234	0.50769234
70	2018/12/15 11:51	80	37.2	105	150	103	19	99	12	male	0.69999999	0.70707071
71	2018/12/13 7:02	62	36.2	63	139	81	19	100		female	0.45323741	0.45323741
72	2018/12/11 10:31	50	37.9	135	126	85	16	99	12	male	1.0714285	1.0822511
73	2018/12/11 0:13	43	36.3	56	107	63	20	98	12	male	0.52336448	0.5340454
74	2018/12/10 13:37	61	37	69	124	95	19	100		male	0.55645162	0.55645162
75	2018/12/10 9:37	16	37	96	147	72	20	100	12	male	0.65306121	0.65306121
76	2018/12/7 18:16	64	36.1	64	168	97	16	98	12	female	0.38095239	0.38872692
77	2018/12/6 20:07	30	37.5	74	123	75	16	97	12	female	0.60162604	0.62023306
78	2018/12/6 19:39	48	38	64	169	111	20	95	12	male	0.37869823	0.39862972
79	2018/12/2 13:06	76	37.1	105	178	89	24	97	11	male	0.58988762	0.60813159
80	2018/11/30 16:04	84	37.6	71	184	113	15	99	11	female	0.38586956	0.38976723
81	2018/11/30 13:45	81	36.5	55	157	88	15	98	12	male	0.35031846	0.35746783
82	2018/11/24 13:43	70	36.6	60	97	63	18	99		male	0.61855668	0.62480474
83	2018/11/18 18:54	63	38.9	106	126	64	29	98	11	female	0.84126985	0.85843861
84	2018/11/17 23:52	45	36.1	77	132	85	19	99	12	male	0.58333331	0.58922559
85	2018/11/3 10:55	52	37.1	78	217	109	25	100		male	0.359447	0.359447
86	2018/10/30 15:12	63	35.6	145	62	51	25	96		male	2.3387096	2.4361558
87	2018/10/26 21:57	32	36.6	116	107	76	23	98	11	male	1.0841122	1.1062369
88	2018/10/17 23:03	67	35.9	86	130	95	16	98		male	0.66153848	0.67503929
89	2018/10/17 10:10	84	35.7	73	218	111	22	100	11	male	0.33486238	0.33486238
90	2018/10/6 22:36	45	36.5	72	158	113	14	97	11	male	0.4556962	0.46978989
91	2018/10/6 20:44	42	36.1	62	192	93	17	100		male	0.32291666	0.32291666
92	2018/10/4 18:08	51	35.9	96	184	104	15	100	12	female	0.52173913	0.52173913
93	2018/9/18 14:40	62	36.6	70	172	132	17	98	12	male	0.40697673	0.41528237
94	2018/9/13 18:39	25	37.2	81	134	72	18	100	12	male	0.60447758	0.60447758
95	2018/9/13 11:58	51	36	87	159	97	19	99		male	0.5471698	0.55269676
96	2018/9/9 12:28	64	37.6	61	181	151	20	100	12	male	0.33701658	0.33701658
97	2018/9/9 0:24	47	36.9	80	144	93	25	99	12	male	0.55555558	0.56116724
98	2018/9/8 15:09	71	37	103	131	75	20	97		male	0.78625953	0.81057686
99	2018/9/8 10:05	53	36.2	77	166	94	18	100		male	0.46385542	0.46385542
100	2018/9/7 15:57	49	38.1	147	207	140	18	96	12	male	0.71014494	0.73973429
101	2018/9/6 11:48	51	37.7	101	138	78	17	95	12	male	0.73188406	0.77040428
102	2018/9/5 5:22	60	37	87	179	106	20	97		male	0.48603353	0.50106549
103	2018/9/4 17:48	80	38	95	129	92	19	96	12	male	0.7364341	0.76711887
104	2018/9/2 21:48	13	37.6	125	154	93	14	100		female	0.8116883	0.8116883
105	2018/9/1 20:34	34	36.5	86	142	87	17	99		male	0.6056338	0.61175132
106	2018/8/29 12:07	55	36.2	75	152	108	17	97		male	0.49342105	0.50868148
107	2018/8/27 10:24	88	36.9	64	147	78	25	93	11	female	0.43537414	0.46814424
108	2018/8/21 7:33	75	36.3	136	136	99	40	99	11	male	1	1.010101
109	2018/8/13 21:36	56	38.8	82	167	90	20	92	10	male	0.49101797	0.53371519
110	2018/7/20 10:50	56	36.5	78	140	65	26	100		female	0.55714285	0.55714285
111	2018/7/13 20:44	69	36.6	84	139	87	33	100	10	male	0.60431653	0.60431653
112	2018/7/8 13:21	79	37.7	136	162	82	22	93		male	0.83950615	0.90269476
113	2018/7/6 0:21	24	35.2	86	110	60	19	99		male	0.78181821	0.78971535
114	2018/6/14 14:12	65	37	74	132	65	14	98	12	male	0.56060606	0.572047
115	2018/6/8 14:40	44	37.1	44	148	76	20	98	12	male	0.2972973	0.3033646
116	2018/6/4 15:13	55	39.1	84	110	72	28	99		male	0.76363635	0.77134985
117	2018/5/25 12:30	54	36.7	90	215	131	20	99		female	0.41860464	0.42283297
118	2018/5/19 15:56	25	36.2	72	118	78	19	98	12	female	0.61016947	0.62262189
119	2018/4/21 10:38	63	36.1	77	149	76	16	96	11	male	0.51677853	0.53831095
120	2018/4/9 17:26	25	38.4	121	131	73	15	100	10	male	0.92366409	0.92366409
121	2018/4/1 16:48	45	36.8	82	157	87	24	98	9	male	0.52229297	0.53295201
122	2018/3/27 20:53	60	36.9	91	204	96	17	96	12	female	0.44607842	0.46466503
123	2018/3/24 14:02	34	37	94	140	87	19	95		male	0.67142856	0.7067669
124	2018/3/23 15:49	53	36.1	116	188	95	30	92		female	0.61702126	0.67067528
125	2018/3/7 15:37	48	36.3	86	143	107	20	100	12	male	0.60139859	0.60139859
126	2018/3/4 16:05	44	37.1	97	136	91	23	96		male	0.71323532	0.74295348
127	2018/3/4 15:51	56	37	74	137	75	20	100	8	male	0.54014599	0.54014599
128	2018/2/28 21:12	68	36.4	88	177	110	19	98	12	female	0.49717513	0.50732154
129	2018/2/27 9:57	46	36	57	169	92	20	100	12	male	0.3372781	0.3372781
130	2018/2/21 14:25	50	38.3	96	131	64	19	97		female	0.73282444	0.75548911
131	2018/2/19 14:32	60	36.6	71	176	81	19	99		male	0.40340909	0.40748394
132	2018/2/18 14:46	87	36.8	79	163	90	21	95		female	0.48466256	0.51017112
133	2018/2/13 16:43	55	36.8	86	130	60	15	96	11	male	0.66153848	0.68910259
134	2018/1/30 22:43	48	36.9	78	142	97	18	95		female	0.54929578	0.57820606
135	2018/1/29 19:49	49	36	63	164	86	19	97	12	male	0.38414633	0.39602715
136	2018/1/23 16:44	63	35.8	76	147	83	20	96	12	male	0.51700681	0.53854877
137	2018/1/23 11:43	76	36.4	72	198	96	25	92		male	0.36363637	0.39525694
138	2018/1/15 23:05	51	36.7	91	119	77	20	97	12	male	0.7647059	0.7883566
139	2018/1/15 15:27	60	36.6	81	171	100	16	95	12	male	0.47368422	0.49861497
140	2018/1/15 9:09	39	36.8	98	161	140	21	98	12	female	0.60869563	0.62111801
141	2018/1/8 10:11	84	37.3	78	151	83	20	94	12	female	0.51655626	0.54952794
142	2018/1/3 12:02	69	36.4	87	139	89	15	100		female	0.62589926	0.62589926
143	2017/12/31 13:56	48	36	71	95	59	18	97		male	0.7473684	0.7704829
144	2017/12/9 20:50	73	35.7	58	163	82	11	97	12	male	0.35582823	0.36683321
145	2017/12/2 21:07	45	36.8	79	136	75	18	100		male	0.58088237	0.58088237
146	2017/11/28 11:28	53	36.9	76	126	92	19	98		male	0.60317463	0.6154843
147	2017/11/19 13:47	51	36.3	53	192	108	8	93	6	male	0.27604166	0.29681897
148	2017/11/18 13:34	73	35.3	99	197	91	16	95	11	male	0.50253808	0.52898747
149	2017/11/13 20:09	66	35.8	60	80	52	15	94		female	0.75	0.79787236
150	2017/11/11 9:31	87	36.6	70	132	82	16	100		male	0.530303	0.530303
151	2017/11/9 12:48	24	37	70	115	64	13	100	9	female	0.60869563	0.60869563
152	2017/11/7 20:16	67	37.2	71	154	82	23	98	12	male	0.46103895	0.4704479
153	2017/11/6 4:28	51	36.4	67	158	82	29	96	12	male	0.42405063	0.44171941
154	2017/10/26 11:08	61	37.5	95	129	83	19	99		male	0.7364341	0.74387282
155	2017/10/24 20:02	81	36	87	102	50	16	98		female	0.85294116	0.8703481
156	2017/10/12 21:57	32	36	66	124	73	13	95		female	0.53225809	0.56027168
157	2017/10/12 17:49	58	37.6	78	145	106	16	98	12	male	0.53793103	0.54890919
158	2017/10/12 1:49	64	36.8	81	107	92	18	95		male	0.75700933	0.79685193
159	2017/10/7 10:56	43	36.2	77	119	88	12	100	12	male	0.64705884	0.64705884
160	2017/10/5 18:33	33	36.7	47	159	85	10	100	6	male	0.29559749	0.29559749
161	2017/10/4 16:32	66	37.7	66	168	90	22	95		female	0.39285713	0.41353384
162	2017/9/30 20:25	40	37	116	92	68	27	96	10	female	1.2608696	1.3134059
163	2017/9/28 10:22	72	37	98	158	94	19	100	8	male	0.62025315	0.62025315
164	2017/9/21 11:00	69	37.3	83	134	97	17	95	12	female	0.619403	0.65200317
165	2017/9/16 22:54	29	37.2	69	117	68	15	100	12	male	0.58974361	0.58974361
166	2017/9/16 13:59	46	36.9	83	131	87	18	92	12	male	0.63358778	0.68868238
167	2017/9/14 10:59	50	37.3	78	226	126	16	86	10	male	0.34513274	0.40131715
168	2017/9/11 21:40	63	36.5	80	150	80	16	99		male	0.53333336	0.53872055
169	2017/9/9 9:47	52	37.5	66	135	93	10	97	12	male	0.48888889	0.50400919
170	2017/9/6 11:49	72	36.9	69	214	109	20	96	7	male	0.3224299	0.33586448
171	2017/9/5 18:32	27	36.6	82	137	83	22	98	12	male	0.59854013	0.61075521
172	2017/9/4 22:51	76	36.4	44	199	83	17	100		male	0.22110553	0.22110553
173	2017/9/4 10:16	51	38.4	113	131	95	22	95		female	0.86259544	0.90799522
174	2017/9/3 11:07	34	36.6	82	116	78	18	100	12	male	0.70689654	0.70689654
175	2017/9/3 10:18	48	36.5	65	183	73	16	100	11	male	0.35519126	0.35519126
176	2017/8/16 18:49	46	37	95	116	78	16	100	12	female	0.81896549	0.81896549
177	2017/8/15 9:51	70	36.4	62	194	95	18	84	10	male	0.31958762	0.38046145
178	2017/8/12 18:25	54	36.9	77	117	76	15	99	12	female	0.65811968	0.66476732
179	2017/8/8 9:57	62	36.4	80	143	71	21	96	11	female	0.55944055	0.58275056
180	2017/8/6 19:52	47	37.4	80	137	95	30	98	11	female	0.58394158	0.59585875
181	2017/7/29 1:33	59	36.8	66	187	99	17	97		male	0.35294119	0.36385688
182	2017/7/27 16:24	62	37	61	191	86	20	92		female	0.31937173	0.34714317
183	2017/7/27 9:03	68	37.2	104	157	93	20	95	10	male	0.66242039	0.69728464
184	2017/7/26 21:57	61	37.2	61	257	92	15	93	9	male	0.23735408	0.25521946
185	2017/7/19 18:03	61	37	79	169	91	18	96	12	female	0.46745563	0.48693293
186	2017/7/19 17:49		37	79	169	91	18	96	12	female	0.46745563	0.48693293
187	2017/7/17 12:40	58	37.5	114	110	70	14	80	8	female	1.0363636	1.2954545
188	2017/7/11 19:42	53	35.9	78	135	84	30	60	9	male	0.5777778	0.96296299
189	2017/7/7 11:07	60	38	76	135	84	15	95		male	0.56296295	0.5925926
190	2017/7/6 20:39	50	37.9	101	162	93	31	97		male	0.62345678	0.64273894
191	2017/6/29 10:15	52	36.9	112	144	96	25	95		male	0.77777779	0.81871349
192	2017/6/6 9:35	32	36.5	51	73	46	12	92	6	female	0.69863015	0.75938058
193	2017/5/25 13:48	47	38.3	100	146	108	26	99	9	male	0.68493152	0.69185001
194	2017/5/20 20:27	77	36.2	128	119	75	25	94		male	1.0756303	1.1442876
195	2017/5/18 23:48	69	36.6	71	169	73	16	100		male	0.42011833	0.42011833
196	2017/5/13 22:57	69	36.5	109	132	81	19	93	12	male	0.82575756	0.88791138
197	2017/5/13 21:27	40	37.3	56	121	71	23	98	11	female	0.46280992	0.47225502
198	2017/5/8 10:25	58	36	100	93	58	15	93	10	male	1.0752689	1.156203
199	2017/5/7 18:41	49	36.3	80	138	86	15	98	12	male	0.57971013	0.59154093
200	2017/5/7 13:34	80	36.9	101	187	88	20	96	12	female	0.54010695	0.5626114
201	2017/4/30 23:23	59	37.4	91	156	92	17	96	12	male	0.58333331	0.6076389
202	2017/4/29 13:47	62	36.5	68	160	88	22	98	12	female	0.42500001	0.43367347
203	2017/4/21 12:52	64	36	65	232	117	20	100		male	0.28017241	0.28017241
204	2017/4/21 12:49	46	36	64	254	125	25	100		male	0.2519685	0.2519685
205	2017/4/21 12:40		36.8	64	120	66	15	92	12	male	0.53333336	0.57971019
206	2017/4/19 20:35	53	36.8	97	182	109	23	95	12	female	0.53296703	0.56101793
207	2017/4/19 16:39	55	37.2	107	79	62	17	91		male	1.3544304	1.4883851
208	2017/4/19 11:35	58	37.9	84	156	107	18	100		male	0.53846157	0.53846157
209	2017/4/18 13:46	64	35.3	77	112	68	16	98	10	female	0.6875	0.70153064
210	2017/4/18 11:24	45	36.4	56	154	91	16	96	11	male	0.36363637	0.37878788
211	2017/4/11 10:26	26	36.1	111	128	77	16	96	11	female	0.8671875	0.90332031
212	2017/4/9 13:08	64	38.2	96	146	69	25	100		female	0.65753424	0.65753424
213	2017/4/5 13:07	54	36.5	79	133	77	15	100	12	female	0.59398496	0.59398496
214	2017/4/5 12:12	39	37.9	56	128	76	16	100	9	male	0.4375	0.4375
215	2017/4/4 11:31	74	37	91	131	67	19	95	12	male	0.69465649	0.73121738
216	2017/4/4 10:02	47	37.2	58	128	66	16	97		male	0.453125	0.46713918
217	2017/4/3 1:32	72	37.6	64	178	82	19	98	12	female	0.35955057	0.36688834
218	2017/4/1 14:32	20	37.5	88	147	78	23	96	12	male	0.59863943	0.62358272
219	2017/3/29 19:48	73	36.9	72	155	86	33	98		male	0.46451613	0.47399604
220	2017/3/26 23:26	31	37.6	95	103	72	16	100	12	male	0.92233008	0.92233008
221	2017/3/26 22:34	50	37.1	73	147	96	19	98	11	male	0.49659863	0.5067333
222	2017/3/25 20:37	58	36.1	109	125	71	27	100		female	0.87199998	0.87199998
223	2017/3/20 19:43	56	36.9	93	139	80	20	96	10	male	0.66906476	0.69694245
224	2017/3/18 17:40	23	38	69	116	72	20	99		female	0.59482759	0.60083598
225	2017/3/18 13:36	34	36.5	81	133	74	18	98	11	male	0.60902256	0.62145162
226	2017/3/12 19:19	62	37.5	96	149	96	14	100	12	male	0.64429528	0.64429528
227	2017/3/10 22:05	50	36.5	78	156	85	20	96	10	male	0.5	0.52083331
228	2017/3/10 10:00	48	37.8	85	136	96	20	99		male	0.625	0.63131315
229	2017/3/7 11:17	34	37.1	90	124	78	20	100		male	0.72580647	0.72580647
230	2017/3/5 3:49	61	37.6	104	137	79	13	93	8	male	0.7591241	0.81626248
231	2017/3/4 21:47	50	35.4	70	138	100	20	100		male	0.50724638	0.50724638
232	2017/3/3 6:35	81	35.3	105	201	101	26	95		male	0.52238804	0.54988217
233	2017/2/22 21:09	48	36.5	65	90	24	18	85		male	0.72222221	0.84967321
234	2017/2/22 17:13	74	36.8	128	107	57	20	81	9	male	1.1962616	1.4768662
235	2017/2/22 12:37	72	36.5	80	134	84	18	100		male	0.5970149	0.5970149
236	2017/2/13 21:15	56	36.7	80	150	107	20	100	12	male	0.53333336	0.53333336
237	2017/1/28 13:04	75	36	85	113	56	10	96		male	0.75221241	0.78355461
238	2017/1/27 9:53	75	36.8	70	171	105	20	95		female	0.40935671	0.4309018
239	2017/1/25 2:06	31	37.1	98	139	90	25	98		male	0.70503598	0.71942449
240	2017/1/21 3:08	28	35.5	78	142	97	17	100		male	0.54929578	0.54929578
241	2017/1/16 22:41	47	36.5	94	123	103	21	95	12	male	0.76422763	0.80445015
242	2017/1/15 20:38	60	36.5	76	120	56	15	94		male	0.63333333	0.67375886
243	2017/1/12 1:39	54	37	82	130	80	20	96		male	0.63076925	0.65705132
244	2017/1/9 21:11	24	36.6	78	113	69	15	98	12	male	0.69026548	0.7043525
245	2017/1/9 0:12	65	36.9	80	148	85	14	98		male	0.54054052	0.55157197
246	2017/1/7 15:56	31	37.1	78	135	79	18	97	12	female	0.5777778	0.59564722
247	2016/12/31 21:12	57	37	107	165	106	29	99		male	0.64848483	0.6550352
248	2016/12/28 10:38	19	37.1	82	132	78	14	100	12	female	0.62121212	0.62121212
249	2016/12/12 16:22	20	36.9	76	134	87	13	100	12	male	0.56716418	0.56716418
250	2016/12/6 19:15	57	36.4	78	138	84	20	98	12	female	0.56521738	0.57675242
251	2016/12/5 9:53	49	37.2	86	134	84	9	98	10	male	0.64179105	0.65488881
252	2016/12/2 16:20	45	37.2	101	173	94	20	98	12	male	0.58381504	0.59572965
253	2016/11/28 12:34	73	36.7	121	161	129	10	80	9	male	0.75155282	0.93944103
254	2016/11/24 17:57	52	37.9	73	162	89	19	99		female	0.45061728	0.45516896
255	2016/11/23 10:53	50	37	73	128	91	20	94	12	male	0.5703125	0.60671544
256	2016/11/21 11:09	41	36.5	94	136	83	20	95	12	female	0.69117647	0.7275542
257	2016/11/15 17:19	60	36	75	130	81	20	96	11	male	0.57692307	0.60096151
258	2016/11/12 0:50	52	36.2	120	147	94	25	96	11	female	0.81632656	0.85034019
259	2016/11/11 9:14	46	35.8	83	142	100	18	99	12	male	0.58450705	0.59041119
260	2016/11/10 1:46	27	38.2	60	151	77	22	99	8	male	0.397351	0.40136465
261	2016/11/7 5:01	49	37	74	150	92	20	100	12	female	0.49333334	0.49333334
262	2016/11/6 8:35		35.3	72	124	74	28	91	10	male	0.58064514	0.6380716
263	2016/11/5 5:44	28	36.5	82	115	79	18	100	12	male	0.71304345	0.71304345
264	2016/11/5 0:24	45	36.8	64	131	86	18	100	12	male	0.48854962	0.48854962
265	2019/11/19 17:47	62	36.4	94	118	79	14	99	9	male	0.79661018	0.80465674
266	2019/11/2 15:11	52	37.1	90	173	90	20	97	12	male	0.52023119	0.53632081
267	2019/10/3 18:12	49	37	84	151	111	19	99	12	male	0.5562914	0.56191051
268	2019/9/21 14:50	25	36.5	67	118	67	20	98	10	male	0.56779659	0.57938427
269	2019/9/21 9:39	82	35.3	71	136	69	20	99	12	male	0.52205884	0.52733219
270	2019/9/16 18:52	47	37.5	152	103	54	33	95	10	male	1.4757282	1.553398
271	2019/8/24 2:21	43	36.5	94	126	80	16	99	12	male	0.74603176	0.75356746
272	2019/8/16 19:53	58	37	78	184	104	25	98	9	female	0.42391303	0.43256432
273	2019/1/27 23:07	56	36.6	92	127	71	20	96	12	male	0.72440946	0.75459319
274	2019/1/7 14:39	53	35.5	66	62	52	22	91	6	female	1.0645162	1.169798
275	2018/11/2 19:41	51	36.7	100	160	82	19	96	12	male	0.625	0.65104169
276	2018/10/30 15:53	91	37.1	40	143	65	23	96	10	male	0.27972028	0.29137528
277	2018/10/30 0:45	21	36.9	95	125	66	26	98	12	male	0.75999999	0.77551019
278	2018/10/24 3:09	83	37	94	142	55	18	98	12	female	0.66197181	0.67548144
279	2018/10/21 2:42	25	35.7	93	133	80	20	100	11	male	0.69924814	0.69924814
280	2018/10/16 18:53	67	36.7	94	85	57	20	95	11	female	1.1058824	1.1640867
281	2018/10/13 15:28	36	38.1	75	130	75	15	98	11	male	0.57692307	0.58869702
282	2018/10/8 0:13	49	35.5	83	136	88	19	100	10	male	0.6102941	0.6102941
283	2018/10/4 13:39	64	35.7	86	144	103	25	90	10	male	0.59722221	0.66358024
284	2018/10/4 6:18	65	36.1	71	160	88	19	99	12	male	0.44374999	0.44823232
285	2018/9/16 13:39	63	36.7	51	127	83	12	94		male	0.40157479	0.42720723
286	2018/8/29 20:08	46	37.5	81	172	107	30	100	11	female	0.47093022	0.47093022
287	2018/8/8 19:57	61	37	120	188	105	16	94	12	male	0.63829786	0.67904025
288	2018/7/25 5:44	47	37.3	77	128	76	22	95	12	male	0.6015625	0.63322371
289	2018/4/13 11:01	49	36.5	84	176	146	29	98	12	male	0.47727272	0.48701298
290	2017/12/1 10:32	58	37.5	102	161	97	35	97	8	female	0.63354039	0.65313441
291	2017/10/6 22:28	41	36.8	85	154	91	18	99	10	female	0.55194807	0.55752331
292	2017/9/21 20:50	30	37.8	104	190	72	15	100	12	male	0.54736841	0.54736841
293	2017/8/1 9:32	75	37.7	104	161	73	20	87		female	0.64596272	0.74248588
294	2017/4/2 22:42	27	36	86	100	60	18	70	9	male	0.86000001	1.2285714
295	2017/2/7 17:11	69	36	100	115	73	22	66		male	0.86956519	1.317523
296	2017/1/29 17:57	53	35.4	60	115	66	23	98	8	male	0.52173913	0.53238684
297	2016/12/10 20:15	53	35.7	80	175	108	14	89	12	male	0.45714286	0.51364368
298	2016/11/22 6:27	51	36.6	66	138	82	20	99	12	male	0.47826087	0.4830918
299	2016/11/17 10:14	39	36.8	87	170	110	23	99	12	male	0.51176471	0.51693404
300	2018/4/2 11:34	76	37.4	95	110	59	30	77	11	female	0.86363637	1.1216056
301	2019/11/30 21:23	25	37.4	104	137	82	30	95	11	male	0.7591241	0.79907799
302	2019/11/30 14:21	29	36.9	150	97	57	21	97		male	1.5463917	1.5942183
303	2019/11/29 23:45	72	36	103	226	121	20	99		male	0.45575222	0.46035579
304	2019/11/29 22:20	27	36.6	91	163	88	18	98	12	male	0.5582822	0.56967568
305	2019/11/29 17:42	40	36.8	56	128	89	14	98		male	0.4375	0.44642857
306	2019/11/29 11:29	59	37.7	113	196	100	28	97	12	male	0.57653064	0.59436148
307	2019/11/28 8:49	77	37.2	100	148	89	20	93	12	male	0.67567569	0.726533
308	2019/11/28 3:23	32	36.8	114	121	63	20	99	12	male	0.94214875	0.9516654
309	2019/11/27 7:13	59	36.5	94	128	61	16	95	12	female	0.734375	0.77302629
310	2019/11/26 17:02	40	36.8	118	128	79	18	87	9	male	0.921875	1.0596265
311	2019/11/26 13:37	64	37.3	87	136	69	17	100	12	male	0.6397059	0.6397059
312	2019/11/26 10:30	60	37.2	89	134	64	20	97	12	male	0.66417909	0.6847207
313	2019/11/26 2:49	64	37	85	129	79	20	96	12	male	0.65891474	0.68636954
314	2019/11/25 23:15	47	36.5	82	120	80	20	100	12	female	0.68333334	0.68333334
315	2019/11/25 12:59	64	36.5	71	149	80	19	99	12	female	0.47651008	0.4813233
316	2019/11/24 17:29	41	36.5	100	140	42	15	100	12	male	0.71428573	0.71428573
317	2019/11/24 17:16	37	36.5	78	157	102	15	100	11	male	0.49681529	0.49681529
318	2019/11/24 16:55	60	36	89	170	66	18	98	12	female	0.52352941	0.53421366
319	2019/11/23 18:39	71	37.5	91	173	78	29	97	10	female	0.52601159	0.54227996
320	2019/11/23 16:40	60	36.5	70	131	85	20	98	12	male	0.53435117	0.54525632
321	2019/11/22 20:35	38	37.4	148	135	80	28	97	10	male	1.0962963	1.1302024
322	2019/11/22 18:50	30	37.8	92	155	74	16	98	12	male	0.59354836	0.60566157
323	2019/11/22 13:21	74	37	65	171	90	16	99	10	male	0.38011697	0.38395652
324	2019/11/22 9:56	54	36.8	62	167	72	20	100	12	male	0.37125748	0.37125748
325	2019/11/22 8:47	86	37	81	177	69	20	98	12	male	0.45762712	0.46696645
326	2019/11/21 14:16	63	36.5	89	154	87	20	97	12	female	0.57792211	0.59579599
327	2019/11/21 12:26	37	36.8	113	153	102	21	89	12	male	0.73856211	0.82984507
328	2019/11/21 12:22	52	37.3	63	116	69	18	100	12	male	0.54310346	0.54310346
329	2019/11/21 11:21	40	37.2	93	179	86	20	99	12	male	0.51955307	0.52480108
330	2019/11/20 16:28	69	37.3	89	193	91	23	96	12	female	0.46113989	0.48035404
331	2019/11/20 16:23	55	36.5	78	154	64	20	99	10	male	0.50649351	0.51160961
332	2019/11/20 15:56	33	36.5	77	103	92	20	96	12	male	0.74757284	0.77872169
333	2019/11/19 23:02	61	36.6	67	128	73	20	100	10	male	0.5234375	0.5234375
334	2019/11/19 19:36	32	37.1	100	143	107	20	95	8	male	0.69930071	0.73610598
335	2019/11/19 11:47	40	36.7	86	138	72	21	98	12	male	0.62318838	0.63590652
336	2019/11/18 9:47	56	36.3	77	132	67	16	97	10	female	0.58333331	0.60137457
337	2019/11/18 9:46	70	36.4	88	185	94	18	96	12	female	0.47567567	0.4954955
338	2019/11/18 8:06		36.7	114	152	98	23	97	12	male	0.75	0.77319586
339	2019/11/17 11:57	54	37	85	126	79	20	95	12	female	0.67460316	0.71010858
340	2019/11/16 18:20	56	36.5	68	126	75	18	98	12	female	0.53968257	0.55069649
341	2019/11/16 11:12	35	36.9	122	158	111	26	97	12	male	0.77215189	0.79603285
342	2019/11/15 19:15	66	36.7	86	210	96	16	98	12	male	0.40952381	0.41788143
343	2019/11/15 18:53	63	38.2	78	186	93	20	99	12	female	0.41935483	0.42359072
344	2019/11/15 12:16	67	37.2	77	67	51	19	95	10	female	1.1492537	1.2097408
345	2019/11/15 9:30	62	36.5	84	102	67	15	96	12	male	0.82352942	0.85784316
346	2019/11/14 16:50	85	36.4	114	102	72	16	95	12	female	1.1176471	1.1764706
347	2019/11/14 7:15	61	36.2	85	157	87	21	98		male	0.54140127	0.5524503
348	2019/11/13 22:30	47	36.5	91	129	91	20	90	12	female	0.70542634	0.78380704
349	2019/11/13 21:48	51	37.1	82	128	93	19	95	12	male	0.640625	0.6743421
350	2019/11/13 19:32	67	37.1	105	122	82	20	95	12	male	0.86065573	0.90595341
351	2019/11/13 13:33	71	36.5	57	169	87	15	96	12	male	0.3372781	0.35133135
352	2019/11/13 7:27	79	37	85	153	67	24	95	11	male	0.55555558	0.58479536
353	2019/11/13 4:47	46	36.8	102	134	82	21	96	12	male	0.76119405	0.79291046
354	2019/11/13 1:32	26	36.8	99	93	61	20	100	12	male	1.0645162	1.0645162
355	2019/11/12 10:08	66	36.5	84	137	72	18	98	12	female	0.61313868	0.62565172
356	2019/11/11 22:19	73	36.5	61	131	65	22	100	10	male	0.46564886	0.46564886
357	2019/11/11 12:50	56	36	71	168	87	20	99	12	female	0.42261904	0.42688793
358	2019/11/11 9:34	66	36.5	103	132	68	20	96	12	female	0.780303	0.81281561
359	2019/11/11 5:31	34	36.5	104	115	79	20	97	12	male	0.90434784	0.93231738
360	2019/11/10 15:45	34	37.9	107	107	53	19	100	12	female	1	1
361	2019/11/10 13:06	16	36.8	72	155	127	20	100	10	female	0.46451613	0.46451613
362	2019/11/9 11:35	65	37	91	114	86	18	84	12	female	0.79824561	0.95029241
363	2019/11/8 15:12	62	36	78	187	98	20	94	10	female	0.41711229	0.44373649
364	2019/11/7 19:24	52	38	75	134	93	24	93	12	male	0.5597015	0.60182959
365	2019/11/7 13:04	48	36.9	126	79	61	26	98	11	male	1.5949367	1.6274865
366	2019/11/7 6:05	68	35.3	98	162	90	20	100	12	male	0.60493827	0.60493827
367	2019/11/7 1:49	46	36.5	100	126	86	17	100	12	female	0.79365081	0.79365081
368	2019/11/7 0:55	44	37	75	126	86	19	100	12	female	0.59523809	0.59523809
369	2019/11/6 10:03	65	37	94	136	92	18	100	12	female	0.69117647	0.69117647
370	2019/11/5 20:07	73	37.1	88	139	86	18	96	12	male	0.63309354	0.65947241
371	2019/11/4 7:44	48	37.6	87	129	85	20	100	12	female	0.67441863	0.67441863
372	2019/11/4 5:02	43	36.9	97	135	91	20	86	12	male	0.7185185	0.83548665
373	2019/11/3 17:56	75	36.8	102	95	61	18	98	12	female	1.0736842	1.0955962
374	2019/11/3 17:54	74	37.9	72	148	85	25	100	12	male	0.48648649	0.48648649
375	2019/11/3 16:15	42	36.5	67	138	87	18	95	12	male	0.48550725	0.51106024
376	2019/11/3 9:57	51	36.6	72	154	96	27	99	12	male	0.46753246	0.47225499
377	2019/11/2 18:41	87	36.6	106	103	61	18	98	12	male	1.0291262	1.0501287
378	2019/11/2 12:48	72	37	93	189	129	16	85	8	male	0.49206349	0.57889825
379	2019/11/2 2:49	30	36.4	122	164	94	20	99	12	male	0.74390244	0.75141662
380	2019/10/31 20:45	22	37.3	91	121	64	20	100	12	male	0.75206614	0.75206614
381	2019/10/31 12:39	23	39.3	150	115	79	21	100	10	male	1.3043479	1.3043479
382	2019/10/29 17:47	37	37.4	81	136	98	26	94	12	male	0.59558821	0.63360447
383	2019/10/29 10:34	92	36.5	73	181	99	18	93	12	male	0.40331492	0.43367195
384	2019/10/29 8:35	72	37.3	87	130	73	20	98	12	female	0.66923076	0.68288851
385	2019/10/28 16:19	59	37	111	156	91	20	91	12	male	0.71153843	0.78191036
386	2019/10/28 9:42	71	36.5	141	132	73	20	98	10	male	1.0681819	1.0899816
387	2019/10/27 9:36	37	36.5	86	136	88	19	97	12	male	0.63235295	0.65191025
388	2019/10/26 21:11	53	36.6	76	126	83	18	96	11	male	0.60317463	0.62830693
389	2019/10/26 12:47	86	37.8	115	153	83	28	90	12	female	0.751634	0.83514887
390	2019/10/26 12:00	61	35.4	49	132	112	25	96	12	male	0.37121212	0.38667929
391	2019/10/25 19:09	60	37.2	87	168	77	20	92	12	male	0.51785713	0.56288821
392	2019/10/25 16:22	55	37.3	72	95	54	20	100	8	female	0.75789475	0.75789475
393	2019/10/24 22:49	30	37.4	92	146	90	18	99	12	male	0.63013697	0.63650197
394	2019/10/24 16:47	43	36.5	81	158	110	20	98	12	male	0.51265824	0.52312064
395	2019/10/24 13:06	31	36.8	80	123	72	19	91	9	male	0.65040648	0.71473241
396	2019/10/24 8:33	69	36.3	84	109	72	16	93	12	male	0.77064222	0.82864755
397	2019/10/24 5:31	52	36	80	138	87	18	99	12	female	0.57971013	0.58556581
398	2019/10/23 22:29	54	36.8	65	107	68	16	91	12	male	0.60747665	0.66755676
399	2019/10/23 18:35	35	37	84	127	92	20	100	10	male	0.66141731	0.66141731
400	2019/10/22 22:33	52	36.2	51	113	78	20	98	10	male	0.45132744	0.46053821
401	2019/10/22 13:23	84	37.5	89	165	89	25	70		male	0.53939396	0.77056283
402	2019/10/22 11:16	49	37.5	78	149	96	18	98	12	male	0.52348995	0.53417343
403	2019/10/22 6:56	64	36.2	82	115	69	20	92	12	female	0.71304345	0.77504724
404	2019/10/21 16:00	36	37.6	88	161	111	22	100	12	male	0.54658383	0.54658383
405	2019/10/21 13:19	70	36.6	75	150	80	19	100	12	female	0.5	0.5
406	2019/10/20 18:42	29	37.9	146	134	66	22	98	12	female	1.0895523	1.111788
407	2019/10/20 15:19	51	36.9	75	126	79	13	100	12	female	0.59523809	0.59523809
408	2019/10/20 12:06	55	36.6	69	132	91	18	99	12	male	0.52272725	0.52800733
409	2019/10/20 4:40	35	36.9	102	162	114	20	100	9	male	0.62962961	0.62962961
410	2019/10/20 3:19	31	36	87	127	72	20	93	12	female	0.68503934	0.73660147
411	2019/10/19 0:31	20	37.2	80	154	91	20	98	12	male	0.51948053	0.53008217
412	2019/10/18 22:36	24	36.8	58	138	108	11	98	12	female	0.42028984	0.42886719
413	2019/10/18 21:51	51	37.5	118	136	96	28	100	12	male	0.86764705	0.86764705
414	2019/10/18 9:39	71	36	96	125	92	31	92	7	male	0.76800001	0.8347826
415	2019/10/18 0:54	70	37.1	74	132	90	15	100	12	female	0.56060606	0.56060606
416	2019/10/17 13:42	53	34.9	120	76	44	20	100		male	1.5789474	1.5789474
417	2019/10/17 7:48	52	36.3	88	133	105	20	100	12	female	0.66165411	0.66165411
418	2019/10/16 20:00	54	37.3	91	127	79	15	97	12	male	0.71653545	0.73869634
419	2019/10/15 19:51	75	36.5	78	161	67	20	98	11	female	0.48447204	0.49435923
420	2019/10/15 18:51	67	37.6	90	118	65	20	99	11	male	0.76271188	0.77041602
421	2019/10/15 8:51	75	36.6	93	155	89	19	100	12	male	0.60000002	0.60000002
422	2019/10/14 22:49	51	37.8	86	124	91	20	95	12	male	0.69354838	0.73005092
423	2019/10/14 21:17	61	37.3	55	139	67	18	96	12	male	0.39568347	0.41217029
424	2019/10/14 16:37	26	37	85	131	90	17	99	12	male	0.64885497	0.65540904
425	2019/10/14 14:44	51	38.1	81	151	76	14	91	10	male	0.53642386	0.58947676
426	2019/10/14 1:50	33	38	98	112	62	20	98	12	female	0.875	0.89285713
427	2019/10/13 16:20	46	37.5	92	155	89	20	95	12	male	0.59354836	0.62478775
428	2019/10/13 14:53	76	36.8	75	172	93	20	98	12	female	0.43604651	0.44494542
429	2019/10/12 19:14	57	36.9	80	137	93	20	100	12	male	0.58394158	0.58394158
430	2019/10/12 15:27	44	36.9	84	131	78	18	100	12	male	0.64122134	0.64122134
431	2019/10/12 12:19	80	37.6	104	134	74	23	93	12	male	0.77611941	0.83453703
432	2019/10/11 21:20	78	36.6	81	145	75	20	98	12	male	0.55862069	0.57002109
433	2019/10/11 5:29	27	36.9	85	136	71	19	97	12	male	0.625	0.64432991
434	2019/10/10 19:32	74	36.8	76	151	78	14	98	12	male	0.50331128	0.51358294
435	2019/10/10 17:52	45	36.9	90	144	101	20	100	12	male	0.625	0.625
436	2019/10/9 15:40	46	37.1	96	137	65	23	88	10	male	0.70072991	0.79628396
437	2019/10/8 19:26	57	36.8	98	154	101	15	100		male	0.63636363	0.63636363
438	2019/10/8 9:27	64	36	46	80	48	21	100	11	male	0.57499999	0.57499999
439	2019/10/7 20:42	28	37.8	91	124	72	18	100		male	0.73387098	0.73387098
440	2019/10/5 21:11	71	37.6	81	133	74	19	96		male	0.60902256	0.63439852
441	2019/10/5 3:05	59	37.5	134	118	70	15	94	12	male	1.1355932	1.2080778
442	2019/10/5 1:18	38	37	110	173	128	20	99	12	male	0.63583815	0.64226073
443	2019/10/4 17:07	38	37.9	92	133	75	20	98	12	female	0.69172931	0.70584625
444	2019/10/4 11:28	52	36.8	67	158	97	18	94	12	male	0.42405063	0.45111769
445	2019/10/4 9:16	57	36.8	70	118	78	18	98	12	male	0.59322035	0.60532689
446	2019/10/3 19:45	43	38.3	129	112	83	25	96	12	male	1.1517857	1.1997768
447	2019/10/3 19:43	43	38.3	129	112	83	25	98	12	male	1.1517857	1.1752915
448	2019/10/3 14:58	40	35.2	100	90	60	20	95	12	female	1.1111112	1.1695907
449	2019/10/3 14:56	40	35.2	100	90	60	20	95		female	1.1111112	1.1695907
450	2019/10/2 13:09	43	37.4	92	168	96	18	96	12	male	0.54761904	0.57043648
451	2019/10/2 1:05	28	36.7	53	118	84	20	99	12	female	0.44915253	0.45368943
452	2019/10/1 18:25	30	36.5	105	118	78	20	98	12	male	0.88983053	0.90799034
453	2019/10/1 0:50	50	37	106	112	81	18	99	12	male	0.9464286	0.95598847
454	2019/9/30 20:55	45	36	57	141	94	16	100	12	male	0.40425533	0.40425533
455	2019/9/30 12:38	53	36.5	76	170	100	20	99	12	male	0.44705883	0.45157456
456	2019/9/28 16:38	27	36.8	86	117	81	20	100	12	male	0.73504275	0.73504275
457	2019/9/28 16:26	65	36.6	73	183	83	20	100	11	male	0.3989071	0.3989071
458	2019/9/28 11:03	47	36.1	89	97	61	20	99	12	female	0.91752577	0.92679369
459	2019/9/28 8:30	56	36.8	80	125	78	16	96	12	male	0.63999999	0.66666663
460	2019/9/28 2:04	25	38.1	100	134	73	15	100		male	0.74626863	0.74626863
461	2019/9/28 0:04	64	36.9	58	160	90	21	100	12	male	0.36250001	0.36250001
462	2019/9/27 10:11	69	36.8	101	121	78	15	100	12	male	0.83471072	0.83471072
463	2019/9/26 20:53	41	36.5	93	115	76	15	98	12	male	0.80869567	0.82519966
464	2019/9/26 14:53	51	37.3	65	129	87	20	100	12	male	0.50387597	0.50387597
465	2019/9/25 19:07	31	36.5	125	96	52	30	100	11	male	1.3020834	1.3020834
466	2019/9/25 12:41	20	37.3	90	124	84	12	100	12	male	0.72580647	0.72580647
467	2019/9/25 11:47	53	36.5	79	145	78	18	100	12	male	0.54482758	0.54482758
468	2019/9/25 11:17	51	36.2	99	193	162	20	98	10	male	0.51295334	0.52342176
469	2019/9/25 3:32	22	36.5	88	123	86	16	98	12	male	0.71544713	0.73004806
470	2019/9/24 21:28	66	37.1	78	156	85	25	98	12	female	0.5	0.51020408
471	2019/9/24 17:55	60	37.5	80	100	60	25	97	12	male	0.80000001	0.82474226
472	2019/9/23 7:58	19	36.7	102	82	91	20	94	11	male	1.2439024	1.3233005
473	2019/9/23 7:42	14	36.7	102	82	91	20	94	11	male	1.2439024	1.3233005
474	2019/9/22 20:06	70	37.1	91	163	84	20	97	12	male	0.5582822	0.57554865
475	2019/9/21 13:08	66	37	61	90	63	21	100	12	male	0.67777777	0.67777777
476	2019/9/21 1:32	40	36.3	82	121	89	20	99	12	male	0.67768598	0.68453127
477	2019/9/20 2:08	45	37.1	96	118	73	12	94	12	male	0.81355929	0.86548859
478	2019/9/19 0:24	65	37.1	82	116	70	20	89	12	male	0.70689654	0.79426581
479	2019/9/18 17:36	55	37.3	86	138	64	20	96	9	male	0.62318838	0.64915454
480	2019/9/18 8:42	66	36.7	92	94	76	20	95	12	male	0.97872341	1.0302352
481	2019/9/16 17:41	45	36.7	133	116	81	20	94	12	male	1.1465517	1.2197359
482	2019/9/16 10:49	38	37.8	90	114	78	16	98	10	male	0.78947371	0.80558544
483	2019/9/14 19:50	54	37.2	84	154	93	20	100	12	male	0.54545456	0.54545456
484	2019/9/14 17:08	73	36	66	91	53	16	96	12	male	0.72527474	0.75549453
485	2019/9/14 15:20	51	37.4	75	130	73	15	91	12	male	0.57692307	0.63398141
486	2019/9/13 13:45	86	37.3	69	107	94	20	94	12	male	0.64485979	0.68602103
487	2019/9/12 21:57	56	36.4	64	126	73	20	95	10	female	0.50793654	0.53467005
488	2019/9/12 13:59	42	36.5	89	120	75	18	98	12	male	0.74166667	0.75680274
489	2019/9/11 20:51	53	37.1	94	97	53	24	95	11	male	0.96907216	1.0200759
490	2019/9/10 18:00	26	36.9	78	135	70	20	100	12	male	0.5777778	0.5777778
491	2019/9/10 9:41	76	36.5	88	180	92	16	96	12	male	0.48888889	0.50925928
492	2019/9/9 4:10	68	35.8	75	150	87	16	91	9	female	0.5	0.54945058
493	2019/9/9 3:00	24	40	127	92	57	18	100	12	male	1.3804348	1.3804348
494	2019/9/8 14:05	52	37.9	91	112	73	16	98	12	male	0.8125	0.82908165
495	2019/9/7 19:01	65	36.8	81	126	72	20	100	12	male	0.64285713	0.64285713
496	2019/9/7 9:39	44	36.1	68	92	52	11	100	12	male	0.73913044	0.73913044
497	2019/9/6 16:06	50	37.9	120	96	46	30	96		male	1.25	1.3020834
498	2019/9/6 12:36	59	37.3	66	132	79	19	98	12	male	0.5	0.51020408
499	2019/9/5 19:48		36.4	75	125	64	12	95	8	male	0.60000002	0.63157898
500	2019/9/4 16:00	64	36.8	57	120	69	20	100	12	female	0.47499999	0.47499999
501	2019/9/2 3:05	82	36	84	161	67	26	92	12	male	0.52173913	0.56710774
502	2019/9/1 18:33	64	37.2	73	171	109	13	95	12	male	0.4269006	0.44936904
503	2019/8/31 18:59	29	37.3	112	132	82	25	87	12	male	0.84848487	0.97526997
504	2019/8/31 18:24	27	37.2	110	152	76	21	98	10	male	0.72368419	0.73845327
505	2019/8/31 8:16	54	35	63	122	63	38	96	11	male	0.51639342	0.53790981
506	2019/8/29 23:36	52	37.7	71	115	80	20	99	12	male	0.61739129	0.62362754
507	2019/8/29 12:19	25	37.1	91	131	81	19	95	12	male	0.69465649	0.73121738
508	2019/8/28 12:55	45	37.5	83	131	59	23	100	12	male	0.63358778	0.63358778
509	2019/8/27 19:19	32	38	80	112	64	15	96	12	male	0.71428573	0.74404764
510	2019/8/26 18:00	50	37.2	81	120	61	20	100	12	male	0.67500001	0.67500001
511	2019/8/26 10:44	54	35.6	128	126	60	20	92	10	male	1.0158731	1.1042099
512	2019/8/26 10:24	38	36.7	78	114	78	18	100	12	male	0.68421054	0.68421054
513	2019/8/24 22:40	47	36.6	102	118	82	28	90	12	male	0.86440676	0.96045196
514	2019/8/24 16:46	51	36.8	78	134	69	20	95	12	male	0.58208954	0.61272585
515	2019/8/24 13:45	46	36.7	111	137	74	26	92	12	male	0.81021899	0.88067281
516	2019/8/23 6:59	67	36.9	95	143	102	20	89	12	female	0.66433567	0.74644458
517	2019/8/22 19:53		39.7	102	133	88	32	96	9	male	0.76691729	0.79887217
518	2019/8/22 7:47	52	38.9	101	129	78	20	98	12	male	0.78294575	0.79892421
519	2019/8/22 2:12	40	36.2	89	132	81	18	96	12	male	0.67424244	0.70233589
520	2019/8/20 21:09	67	36.5	85	97	65	23	85		male	0.87628865	1.0309278
521	2019/8/20 19:46	31	36.8	84	109	66	18	100	12	female	0.77064222	0.77064222
522	2019/8/20 3:03	43	36.5	86	140	90	20	100	12	male	0.61428571	0.61428571
523	2019/8/19 23:33	71	36.1	64	97	62	20	93	12	male	0.65979379	0.70945567
524	2019/8/19 17:31	71	36.8	96	66	45	22	98	10	male	1.4545455	1.48423
525	2019/8/17 11:33	51	36.5	75	120	85	25	100	12	male	0.625	0.625
526	2019/8/17 10:18	35	37.3	73	121	87	19	100	11	male	0.60330576	0.60330576
527	2019/8/15 13:31	74	37	80	107	81	27	100	12	male	0.74766356	0.74766356
528	2019/8/13 11:11	25	36	146	102	66	37	100	10	male	1.4313725	1.4313725
529	2019/8/12 0:40	47	36.5	84	99	58	20	98	12	female	0.84848487	0.86580092
530	2019/8/11 14:11	73	37.2	64	123	72	19	98	12	male	0.52032518	0.53094405
531	2019/8/11 1:12	62	36	100	186	164	17	97	11	male	0.53763443	0.55426228
532	2019/8/9 16:03	75	37.4	78	160	81	20	98	12	male	0.48750001	0.49744898
533	2019/8/8 18:03	21	38.6	82	100	41	15	98	12	male	0.81999999	0.83673471
534	2019/8/8 15:07	59	37.6	76	126	66	18	97	12	female	0.60317463	0.62182951
535	2019/8/8 13:55	63	37.6	79	139	82	13	97	12	male	0.56834531	0.58592302
536	2019/8/8 10:14	19	37	91	135	73	19	98	12	male	0.67407405	0.68783069
537	2019/8/7 13:10	82	36.2	127	81	54	20	98	11	female	1.5679013	1.5998993
538	2019/8/6 23:49	47	35	125	50	37	13	92	6	male	2.5	2.7173913
539	2019/8/6 15:29	18	37.1	87	112	72	17	97	12	female	0.77678573	0.80081004
540	2019/8/6 12:21	54	36.8	88	127	87	24	96	12	male	0.69291341	0.72178483
541	2019/8/6 11:55	41	37	78	138	90	26	95	12	male	0.56521738	0.59496564
542	2019/8/6 3:36	23	36.1	100	132	90	19	96	12	male	0.75757575	0.78914142
543	2019/8/5 17:57	63	38.4	121	142	116	20	71	9	male	0.85211265	1.2001587
544	2019/8/5 12:55	33	36.5	89	125	78	16	98	12	male	0.71200001	0.72653061
545	2019/8/5 12:54		36.7	61	156	82	22	100		male	0.39102563	0.39102563
546	2019/8/4 19:06	57	37.3	106	112	74	19	93	10	male	0.9464286	1.0176651
547	2019/8/4 16:19	70	36	120	130	66	15	96	12	male	0.92307693	0.96153849
548	2019/8/4 12:24	45	37	118	102	54	30	91	11	male	1.1568627	1.2712778
549	2019/8/4 7:14	22	36.5	96	151	100	20	93	10	male	0.63576162	0.68361467
550	2019/8/1 10:49	24	36.5	53	142	80	25	98	12	male	0.37323943	0.38085657
551	2019/7/31 20:26	36	37.5	88	146	93	23	98	12	male	0.60273975	0.61504054
552	2019/7/31 12:39	77	36	94	154	95	20	96	12	male	0.61038959	0.63582247
553	2019/7/31 8:10	75	37.6	106	119	69	18	95	12	male	0.89075631	0.93763822
554	2019/7/30 20:13	54	37.8	88	147	93	18	96	12	male	0.59863943	0.62358272
555	2019/7/30 17:39	32	37.3	76	139	95	13	100	12	male	0.54676259	0.54676259
556	2019/7/30 9:49	50	37.2	81	134	74	22	99	12	female	0.60447758	0.61058342
557	2019/7/30 9:47	78	37.1	112	170	110	25	95	12	female	0.65882355	0.69349849
558	2019/7/29 16:10	64	36.8	69	182	101	20	100	12	female	0.37912089	0.37912089
559	2019/7/28 17:37	57	35.4	117	125	67	25	100	12	female	0.93599999	0.93599999
560	2019/7/28 17:10	49	36.5	81	121	69	11	96	12	male	0.66942149	0.69731408
561	2019/7/28 11:34	50	37.2	70	164	104	21	98		male	0.42682928	0.43554008
562	2019/7/28 9:57	67	37.9	91	137	99	15	98	10	male	0.66423357	0.67778933
563	2019/7/27 20:08	68	37.5	76	172	88	18	100	12	male	0.44186047	0.44186047
564	2019/7/27 19:22	13	36.8	68	153	78	18	100		male	0.44444445	0.44444445
565	2019/7/27 16:20	33	36.5	71	95	67	20	100	12	female	0.7473684	0.7473684
566	2019/7/27 2:20	43	37.8	84	107	68	20	99	12	male	0.78504676	0.7929765
567	2019/7/27 0:49	41	37.3	73	113	65	15	100	12	male	0.64601767	0.64601767
568	2019/7/26 21:30	37	37.2	66	117	81	20	98	12	male	0.56410259	0.57561487
569	2019/7/26 20:12	71	37.8	112	105	67	20	93	12	male	1.0666667	1.1469535
570	2019/7/26 19:26	35	38.1	91	129	69	14	98		male	0.70542634	0.71982276
571	2019/7/26 10:47	41	36.3	66	120	74	20	100	12	male	0.55000001	0.55000001
572	2019/7/25 16:16	65	37.3	84	154	87	20	97	12	female	0.54545456	0.56232429
573	2019/7/25 12:20	53	37.7	97	132	88	20	100	12	female	0.7348485	0.7348485
574	2019/7/25 9:27	70	36.6	119	89	58	20	100	11	female	1.3370787	1.3370787
575	2019/7/25 1:08	53	36.8	75	106	60	28	99	12	female	0.70754719	0.71469414
576	2019/7/24 19:01	57	38.2	102	147	83	28	98	10	female	0.69387758	0.70803833
577	2019/7/24 10:45	66	36.6	71	176	84	23	97	12	female	0.40340909	0.41588566
578	2019/7/23 18:41	53	37.7	63	155	98	19	100	12	male	0.40645161	0.40645161
579	2019/7/23 18:08	52	36	130	96	68	25	80	8	male	1.3541666	1.6927083
580	2019/7/23 7:44	35	37.4	102	109	62	19	97	12	male	0.93577981	0.96472144
581	2019/7/22 21:06	53	37.5	79	165	89	20	97	12	male	0.47878787	0.49359575
582	2019/7/21 22:41	29	36.2	98	149	91	16	98	12	male	0.65771812	0.67114097
583	2019/7/21 11:09	56	37.5	79	130	80	15	96	12	female	0.6076923	0.63301283
584	2019/7/20 23:27	40	37.5	118	120	79	32	97	11	male	0.98333335	1.0137457
585	2019/7/20 17:55	49	36.8	78	115	78	18	100	12	female	0.67826086	0.67826086
586	2019/7/20 17:31	23	37.1	78	115	78	18	98	12	female	0.67826086	0.69210291
587	2019/7/20 12:05	41	36.9	88	88	67	25	91	11	male	1	1.0989012
588	2019/7/20 9:40	63	36.4	74	134	87	22	98	12	male	0.55223882	0.56350899
589	2019/7/18 22:09	68	37.1	86	125	86	15	100	12	male	0.68800002	0.68800002
590	2019/7/18 10:04	50	38.2	92	124	75	18	95	12	male	0.74193549	0.7809847
591	2019/7/18 0:19	67	36.8	81	140	89	20	92	12	male	0.57857144	0.62888199
592	2019/7/17 20:48	66	38.1	115	111	74	20	93	12	male	1.036036	1.1140172
593	2019/7/17 4:48	61	37.6	77	109	77	20	96	12	male	0.70642203	0.73585629
594	2019/7/16 15:20	53	37	98	138	77	15	98		male	0.71014494	0.72463769
595	2019/7/15 2:00	38	37.7	78	122	73	19	96	12	female	0.63934427	0.66598362
596	2019/7/14 11:58	23	37	64	124	71	14	100	12	male	0.51612902	0.51612902
597	2019/7/14 11:00	62	36.9	65	165	93	16	98	12	female	0.39393941	0.401979
598	2019/7/14 10:40	67	38	82	128	75	18	99	11	female	0.640625	0.64709598
599	2019/7/13 7:15	91	36.8	98	185	78	18	98	12	male	0.52972972	0.54054052
600	2019/7/12 19:54	30	37.7	96	121	76	17	99	12	female	0.79338843	0.80140245
601	2019/7/12 18:42	15	36.8	100	144	89	19	100	12	male	0.69444442	0.69444442
602	2019/7/11 13:01	82	36.8	76	144	77	18	98	12	male	0.52777779	0.53854877
603	2019/7/11 11:21	59	38	102	149	90	20	98	12	male	0.68456376	0.69853443
604	2019/7/11 6:35	29	35.8	72	97	69	26	100	12	female	0.74226803	0.74226803
605	2019/7/9 14:08	48	39	145	131	68	30	96	8	male	1.1068702	1.1529897
606	2019/7/8 18:26	66	37.1	70	119	68	24	98	12	male	0.58823532	0.60024011
607	2019/7/8 17:23	70	38.4	111	161	98	21	92	12	male	0.68944097	0.74939233
608	2019/7/7 1:51	72	36.2	89	203	108	20	97	12	male	0.43842363	0.45198312
609	2019/7/6 9:16	62	37.9	88	146	75	18	94	12	female	0.60273975	0.64121252
610	2019/7/5 12:01	61	37.7	72	147	77	19	100	12	female	0.48979592	0.48979592
611	2019/7/4 15:23	53	37	70	139	84	25	97	12	female	0.50359714	0.51917231
612	2019/7/4 13:43	72	37.3	89	159	109	20	97	11	male	0.55974841	0.57706022
613	2019/7/3 20:16	61	36.8	124	94	60	35	100	9	male	1.3191489	1.3191489
614	2019/7/3 7:46	68	36.7	53	125	78	15	100	12	male	0.42399999	0.42399999
615	2019/7/2 19:07	88	37.2	76	155	62	18	97	12	female	0.49032259	0.5054872
616	2019/7/2 16:16	54	37.5	93	134	84	18	96	12	male	0.69402987	0.72294778
617	2019/7/2 10:12	81	36	70	179	76	18	99	12	male	0.39106146	0.39501157
618	2019/6/29 15:10	64	36.7	76	131	78	15	100	12	male	0.58015269	0.58015269
619	2019/6/29 10:58	42	37.6	70	147	106	33	98	11	male	0.47619048	0.48590866
620	2019/6/29 9:46	41	36.1	110	133	83	18	88	12	male	0.82706767	0.93984962
621	2019/6/27 21:32	27	37.3	77	132	79	20	100	12	male	0.58333331	0.58333331
622	2019/6/27 10:56	71	37.6	115	104	73	30	99	11	male	1.1057693	1.1169387
623	2019/6/27 0:19	37	36	85	58	35	18	98	11	male	1.4655173	1.4954258
624	2019/6/26 11:41	26	36.1	79	110	74	27	100	12	female	0.71818179	0.71818179
625	2019/6/25 23:51	40	36.5	90	137	98	18	98	12	male	0.65693432	0.67034113
626	2019/6/25 22:03	47	36.2	68	146	92	20	98	12	female	0.46575344	0.47525862
627	2019/6/25 20:36	77	36.8	64	193	99	18	95	11	male	0.33160621	0.34905916
628	2019/6/25 9:22	71	36.5	87	115	63	20	99	12	male	0.75652176	0.76416337
629	2019/6/24 23:58	51	36.4	76	133	84	19	98	12	male	0.5714286	0.58309042
630	2019/6/22 14:46	54	36.5	60	122	75	18	99	12	male	0.49180329	0.49677101
631	2019/6/22 10:33	52	36.4	60	90	64	20	100	12	male	0.66666669	0.66666669
632	2019/6/22 10:07	42	36.6	109	121	75	26	100	12	female	0.90082645	0.90082645
633	2019/6/21 1:25	30	37	92	119	77	22	91	12	male	0.77310926	0.84957063
634	2019/6/20 18:44	62	37	62	140	82	18	95	0	male	0.44285715	0.46616542
635	2019/6/20 16:14	63	37.5	70	122	77	16	96	12	female	0.57377046	0.59767759
636	2019/6/20 15:23	65	38.6	72	127	85	20	94	12	male	0.56692916	0.60311615
637	2019/6/19 13:05	40	36.9	71	115	87	21	94	12	male	0.61739129	0.65679926
638	2019/6/18 3:06	29	36.2	93	136	68	21	100	12	female	0.68382353	0.68382353
639	2019/6/17 22:27	49	36.8	70	219	139	18	92	10	female	0.31963471	0.34742904
640	2019/6/17 11:23	50	38.8	128	133	75	25	100		male	0.96240604	0.96240604
641	2019/6/16 20:33	56	36	139	92	58	25	97	10	male	1.5108696	1.5575975
642	2019/6/14 18:19	43	38.6	112	125	68	22	96		female	0.89600003	0.93333334
643	2019/6/14 18:18	46	36.5	63	146	97	20	97	12	male	0.43150684	0.44485241
644	2019/6/13 20:32	62	36.5	65	72	45	25	96	10	male	0.90277779	0.94039351
645	2019/6/12 20:26	49	36.7	88	90	67	18	92	12	female	0.97777778	1.062802
646	2019/6/10 23:27	39	36.2	79	96	58	16	100	12	female	0.82291669	0.82291669
647	2019/6/9 11:14	62	36.4	87	111	72	15	100	12	male	0.78378379	0.78378379
648	2019/6/7 22:18	69	36	64	151	68	20	95	12	male	0.42384106	0.44614848
649	2019/6/7 20:29	58	38.7	93	139	89	13	97	12	male	0.66906476	0.68975747
650	2019/6/7 18:11	71	36.5	80	185	86	25	99		female	0.43243244	0.43680045
651	2019/6/5 18:31	66	38	103	158	108	19	91	12	male	0.65189874	0.71637225
652	2019/6/5 12:28	49	36.5	87	181	150	20	100	12	male	0.48066297	0.48066297
653	2019/6/2 1:44	37	37.4	90	143	78	18	97	12	male	0.62937063	0.64883572
654	2019/5/31 22:22	18	35	101	128	82	20	98	8	male	0.7890625	0.80516583
655	2019/5/31 13:41	36	36.4	95	119	77	17	96	12	male	0.79831934	0.83158267
656	2019/5/31 4:38	67	36.9	150	165	140	14	83	12	male	0.90909094	1.0952903
657	2019/5/30 17:06	35	36.5	70	186	102	18	97	12	male	0.37634408	0.38798359
658	2019/5/30 15:44	59	37.4	90	112	74	20	95		female	0.8035714	0.84586465
659	2019/5/30 12:02	56	37	76	134	99	20	99	12	male	0.56716418	0.57289314
660	2019/5/26 20:57	54	36.5	88	125	85	20	96	12	male	0.704	0.73333335
661	2019/5/25 16:34	15	36.8	79	125	71	20	100	12	female	0.63200003	0.63200003
662	2019/5/24 11:00	49	37.9	73	125	78	16	95	12	female	0.58399999	0.61473686
663	2019/5/24 6:28	64	36.8	66	170	89	16	98	12	male	0.3882353	0.39615846
664	2019/5/24 4:39	34	37.4	90	136	75	20	98		male	0.66176468	0.67527008
665	2019/5/23 15:32	51	37.9	117	124	69	21	97	12	female	0.94354838	0.97273028
666	2019/5/22 20:39	67	36.8	75	96	64	21	95	12	male	0.78125	0.82236844
667	2019/5/22 14:13	31	36.3	68	97	56	13	99	12	female	0.70103091	0.708112
668	2019/5/20 0:28	78	36.4	108	158	93	20	99	12	male	0.68354428	0.69044876
669	2019/5/19 20:11	24	37.1	92	134	90	25	97	12	male	0.68656719	0.70780122
670	2019/5/18 10:05	63	37	74	126	66	25	99	12	female	0.58730161	0.59323394
671	2019/5/17 21:32	52	37.8	98	139	112	20	96	12	female	0.70503598	0.73441249
672	2019/5/17 16:17	47	36.7	91	192	98	20	99	12	male	0.47395834	0.47874579
673	2019/5/17 13:31	50	36.5	87	112	75	15	91	12	male	0.77678573	0.85361069
674	2019/5/14 19:20	56	37.9	88	131	92	20	99	12	female	0.67175573	0.67854112
675	2019/5/13 19:12	45	37.2	87	111	75	16	98	12	female	0.78378379	0.79977936
676	2019/5/11 12:56	59	36.4	77	198	116	21	96	10	male	0.3888889	0.4050926
677	2019/5/10 14:04	18	37.2	109	120	74	16	98	5	female	0.90833336	0.92687076
678	2019/5/8 13:19	38	36.6	105	98	61	25	95	12	male	1.0714285	1.1278195
679	2019/5/8 10:36	61	36.2	111	122	63	35	63	11	female	0.90983605	1.4441842
680	2019/5/8 9:23	52	36.8	71	123	82	19	100	12	male	0.57723576	0.57723576
681	2019/5/7 9:19	55	36.4	62	157	115	19	96	11	female	0.39490446	0.4113588
682	2019/5/5 20:38	66	36.8	89	142	78	18	96	12	male	0.62676054	0.65287554
683	2019/5/5 18:41	51	37.8	83	137	100	20	100		male	0.60583943	0.60583943
684	2019/5/5 18:36	29	36.8	86	129	90	25	98		female	0.66666669	0.6802721
685	2019/5/3 10:32	67	36.8	82	153	88	22	99	12	male	0.53594774	0.54136133
686	2019/5/2 15:47	49	36.1	76	125	86	20	100	12	male	0.60799998	0.60799998
687	2019/5/2 11:40	79	38.2	71	109	55	16	94	12	female	0.65137613	0.69295335
688	2019/5/1 14:39	25	36.3	77	98	61	21	99	12	male	0.78571427	0.79365081
689	2019/5/1 9:24	69	37.4	100	98	65	20	99	12	female	1.0204082	1.0307153
690	2019/4/29 1:11	47	37	89	96	70	22	89	12	male	0.92708331	1.0416666
691	2019/4/28 1:12	77	35	80	151	85	18	89	12	male	0.52980131	0.59528238
692	2019/4/26 19:39	49	37	103	114	69	16	88	12	male	0.90350878	1.0267146
693	2019/4/25 8:55	64	37	70	165	92	12	92	12	female	0.42424244	0.46113309
694	2019/4/22 21:40	54	37.2	82	117	79	20	99	12	female	0.70085472	0.70793408
695	2019/4/22 10:13	85	36.9	112	114	80	16	83	12	male	0.98245615	1.1836821
696	2019/4/21 20:13	52	37.6	91	108	59	21	99	11	male	0.8425926	0.8511036
697	2019/4/21 20:08	53	37.9	92	151	88	18	96	12	male	0.60927153	0.63465786
698	2019/4/21 17:05	42	37.4	73	151	96	18	98	12	male	0.48344371	0.49330992
699	2019/4/21 15:19	63	37.2	68	121	74	20	98	12	male	0.56198347	0.57345253
700	2019/4/20 9:21	42	36.6	68	132	91	20	99	12	female	0.5151515	0.52035505
701	2019/4/19 0:59	31	37	125	148	101	28	100		male	0.8445946	0.8445946
702	2019/4/18 17:44	39	37.6	82	97	58	18	100	11	male	0.84536082	0.84536082
703	2019/4/18 9:39	32	37.3	85	141	81	19	96	12	male	0.60283691	0.62795514
704	2019/4/17 10:47	64	37	75	124	83	20	96	12	female	0.60483873	0.63004035
705	2019/4/17 10:23	52	36.9	110	146	85	19	99	12	male	0.75342464	0.76103497
706	2019/4/17 6:16	31	36.6	102	124	55	30	95	11	male	0.82258064	0.86587435
707	2019/4/16 9:41	54	36.4	78	124	78	20	98	12	male	0.62903225	0.64186966
708	2019/4/14 8:59	77	36.7	78	140	88	20	96	12	female	0.55714285	0.58035713
709	2019/4/12 16:30	44	36.2	92	155	92	24	98	12	female	0.59354836	0.60566157
710	2019/4/11 13:29	42	36.4	110	112	73	20	97	12	female	0.98214287	1.0125184
711	2019/4/11 8:15	38	36.4	66	138	97	20	99	12	male	0.47826087	0.4830918
712	2019/4/10 14:22	55	36.5	79	150	89	20	100		male	0.52666664	0.52666664
713	2019/4/9 10:45	57	36.4	79	127	77	20	98	11	male	0.62204725	0.63474208
714	2019/4/8 17:02	54	33.7	120	71	59	22	62	6	female	1.6901408	2.7260337
715	2019/4/8 9:54	63	37	127	98	77	33	98	11	male	1.2959183	1.3223656
716	2019/4/7 12:26	71	37.2	87	97	59	20	92	12	female	0.89690721	0.97489911
717	2019/4/6 13:02	59	37.5	110	125	102	19	98	12	female	0.88	0.89795917
718	2019/4/6 10:11	70	37	83	116	60	14	93	12	female	0.71551722	0.76937336
719	2019/4/5 16:26	31	37.7	85	128	79	28	99	12	male	0.6640625	0.67077023
720	2019/4/5 15:39	38	37	128	117	62	25	95	12	female	1.0940171	1.151597
721	2019/4/4 19:43	54	37.1	100	219	85	20	100	12	male	0.45662099	0.45662099
722	2019/4/4 17:35	33	37.9	94	121	87	14	98		male	0.77685952	0.79271382
723	2019/4/1 16:10	56	36.5	108	240	82	20	100	12	female	0.44999999	0.44999999
724	2019/3/28 12:42	64	36.2	61	150	102	20	95	12	male	0.40666667	0.42807019
725	2019/3/28 0:20	48	36.5	58	100	74	20	98	12	male	0.57999998	0.59183669
726	2019/3/27 23:30	29	36.5	72	132	71	15	100	10	male	0.54545456	0.54545456
727	2019/3/27 21:34	50	36.3	81	119	79	20	100	12	male	0.68067229	0.68067229
728	2019/3/25 15:01	59	35.9	110	90	55	30	92	11	male	1.2222222	1.3285024
729	2019/3/25 14:40	64	36	127	113	87	27	90	12	male	1.1238939	1.248771
730	2019/3/22 15:47	39	36	70	120	80	23	99	12	male	0.58333331	0.58922559
731	2019/3/22 3:16	47	36.5	78	122	78	20	98	12	male	0.63934427	0.65239209
732	2019/3/20 13:04	49	37.3	73	111	78	21	96	12	male	0.65765768	0.68506008
733	2019/3/18 20:05	63	37.6	96	150	85	17	96	12	male	0.63999999	0.66666663
734	2019/3/18 11:58	45	37.9	100	122	88	29	93	12	male	0.81967211	0.88136786
735	2019/3/17 10:01	61	36.2	65	110	58	20	86	12	female	0.59090906	0.68710357
736	2019/3/16 13:27	54	36.5	82	149	80	18	98	12	male	0.55033559	0.56156695
737	2019/3/15 12:41	28	36.7	91	137	76	19	100	12	male	0.66423357	0.66423357
738	2019/3/14 1:58	29	37.2	128	118	74	20	100	12	female	1.0847458	1.0847458
739	2019/3/12 15:22	66	37.9	75	166	94	25	95	12	female	0.45180723	0.47558656
740	2019/3/12 11:53	63	37	96	144	87	18	99	12	female	0.66666669	0.6734007
741	2019/3/11 19:10	65	37	81	190	98	16	98	12	female	0.42631578	0.4350161
742	2019/3/10 18:09	62	36.7	66	136	99	21	97	12	male	0.4852941	0.50030321
743	2019/3/10 10:22	49	38.3	78	133	75	15	99	9	male	0.58646619	0.59239012
744	2019/3/9 20:36	51	36.6	89	163	78	20	98	12	male	0.54601228	0.55715537
745	2019/3/9 18:29	63	37.2	76	132	88	15	100	12	male	0.57575756	0.57575756
746	2019/3/7 22:25	68	35.5	92	75	35	22	98	10	male	1.2266667	1.2517008
747	2019/3/7 14:11	44	38	112	138	83	15	100	12	female	0.81159419	0.81159419
748	2019/3/6 3:45	37	37.2	111	112	78	16	100		male	0.9910714	0.9910714
749	2019/3/4 18:33	70	36.3	89	148	97	20	98	12	male	0.60135138	0.61362386
750	2019/3/4 3:31	45	36.8	103	141	64	18	100	9	male	0.73049647	0.73049647
751	2019/3/3 13:24	76	36.5	118	94	55	18	92	12	male	1.2553191	1.3644773
752	2019/3/3 0:19	45	36.9	79	142	73	18	97	12	male	0.55633801	0.57354432
753	2019/3/2 15:13	55	36.4	140	86	52	34	85	6	male	1.6279069	1.9151846
754	2019/3/1 23:32	73	37	94	126	79	25	88	12	male	0.74603176	0.84776336
755	2019/3/1 22:11	50	37.1	66	147	80	18	99	12	male	0.44897959	0.45351472
756	2019/3/1 20:11	44	36.2	144	77	42	30	89	5	male	1.8701298	2.1012695
757	2019/3/1 15:38	56	36.5	74	168	102	17	98	12	male	0.44047618	0.44946548
758	2019/2/25 8:06	36	36.4	87	105	65	25	88	12	male	0.82857144	0.94155848
759	2019/2/25 0:32	71	37.2	84	143	79	17	98	12	male	0.5874126	0.59940058
760	2019/2/23 12:25	54	36.5	78	112	82	17	95	12	male	0.6964286	0.73308271
761	2019/2/22 15:38	28	36.3	95	110	81	29	100	12	female	0.86363637	0.86363637
762	2019/2/22 12:16	52	36.5	94	147	85	11	98	12	male	0.6394558	0.65250593
763	2019/2/22 9:58	23	36.6	87	183	103	16	98	12	male	0.47540984	0.48511207
764	2019/2/19 14:22	65	36.6	55	85	42	17	95		male	0.64705884	0.68111455
765	2019/2/19 13:39	49	38.3	92	158	94	20	92	12	male	0.58227849	0.63291138
766	2019/2/18 7:40	27	37	102	129	75	16	98	12	male	0.79069769	0.8068344
767	2019/2/16 20:55	51	36.9	72	141	87	15	96	12	male	0.5106383	0.53191489
768	2019/2/16 16:28	63	37.2	102	160	81	22	97	12	female	0.63749999	0.65721649
769	2019/2/15 11:22	60	36.3	80	109	77	18	100		female	0.73394495	0.73394495
770	2019/2/13 17:03	56	36.8	118	130	78	16	100	12	male	0.90769231	0.90769231
771	2019/2/12 22:47	22	36.5	65	149	62	17	95	12	male	0.4362416	0.45920169
772	2019/2/11 1:19	18	36	118	127	90	19	97	12	female	0.92913383	0.95786995
773	2019/2/9 13:48	55	36.8	82	60	41	20	93	10	male	1.3666667	1.469534
774	2019/2/6 10:29	60	36.7	82	123	61	19	92		male	0.66666669	0.72463769
775	2019/2/5 2:08	51	37.4	95	101	43	20	95	12	female	0.94059408	0.99009901
776	2019/2/1 11:25	59	37.1	59	182	96	20	98	12	male	0.32417583	0.33079168
777	2019/1/31 18:20	62	37	97	176	110	16	97	12	male	0.55113637	0.56818181
778	2019/1/30 16:00	65	36.5	80	125	81	18	98	12	male	0.63999999	0.65306121
779	2019/1/30 4:42	27	36.5	125	100	67	20	97	12	male	1.25	1.2886598
780	2019/1/28 0:02	31	36	125	92	63	12	96		male	1.3586956	1.415308
781	2019/1/27 18:56	26	35.5	124	126	94	18	94	11	male	0.98412699	1.0469435
782	2019/1/27 10:02	68	38.2	109	117	71	17	95		male	0.93162394	0.9806568
783	2019/1/26 22:47	33	36	107	142	102	29	91		male	0.75352114	0.82804519
784	2019/1/26 22:43	33	36	119	144	102	25	91	8	male	0.8263889	0.90811968
785	2019/1/24 19:18	72	36.5	101	117	83	18	98	12	male	0.86324787	0.88086516
786	2019/1/23 1:47	54	36.5	60	128	111	18	98	12	female	0.46875	0.47831634
787	2019/1/22 13:20	80	37.8	80	192	94	25	89	12	male	0.41666666	0.46816477
788	2019/1/19 17:35	76	37	80	126	71	19	99	12	male	0.63492066	0.641334
789	2019/1/19 16:55	53	38	104	124	95	20	95	12	male	0.83870965	0.88285226
790	2019/1/19 1:27	66	36.6	71	128	81	18	98	12	male	0.5546875	0.56600767
791	2019/1/18 10:28	66	36.5	89	146	78	20	96	12	male	0.60958904	0.63498861
792	2019/1/18 9:23	64	36.9	77	158	87	19	99		female	0.48734176	0.49226442
793	2019/1/16 20:56	54	36.7	79	124	75	18	95	10	male	0.63709676	0.67062819
794	2019/1/14 20:01	39	36.5	95	207	122	20	98	12	male	0.4589372	0.46830326
795	2019/1/13 15:08	47	37.2	90	134	81	45	100	0	male	0.67164177	0.67164177
796	2019/1/13 11:03	72	36.7	67	158	55	18	94	12	male	0.42405063	0.45111769
797	2019/1/11 21:18	19	36.5	108	121	65	18	98	12	female	0.89256197	0.91077751
798	2019/1/10 23:55	51	36.7	84	128	84	13	98	12	male	0.65625	0.66964287
799	2019/1/10 17:42	59	37.1	70	106	64	16	100	12	female	0.66037738	0.66037738
800	2019/1/9 18:55	50	36.9	89	138	84	18	97	12	male	0.64492756	0.66487378
801	2019/1/9 13:49	43	37.3	96	129	84	20	99	12	male	0.74418604	0.75170308
802	2019/1/9 8:23	61	35.5	86	108	72	22	97	12	male	0.7962963	0.82092404
803	2019/1/8 22:27	29	36.5	91	146	77	18	98	12	male	0.62328768	0.63600785
804	2019/1/8 13:30	44	37.1	84	121	89	19	98	12	male	0.69421488	0.70838255
805	2019/1/7 14:35	28	36	95	127	79	27	97	12	male	0.7480315	0.7711665
806	2019/1/6 17:13	26	37.8	125	131	86	32	100	11	female	0.95419848	0.95419848
807	2019/1/6 10:20	61	36.8	77	156	87	18	100	12	male	0.49358973	0.49358973
808	2019/1/5 11:32	38	36.9	115	116	85	31	100	11	female	0.99137932	0.99137932
809	2019/1/3 9:33	53	35.3	73	108	74	20	98	12	male	0.67592591	0.68972033
810	2019/1/2 9:51	55	36.8	91	111	79	22	96	12	male	0.81981981	0.85397899
811	2019/1/2 2:28	41	37.6	99	125	85	21	99	12	male	0.792	0.80000001
812	2019/1/1 12:04	71	37.6	67	181	101	18	96	12	male	0.37016574	0.3855893
813	2018/12/31 12:40	58	37.2	111	116	65	22	100	12	female	0.95689654	0.95689654
814	2018/12/30 23:27	72	37.3	102	121	88	31	98	11	male	0.8429752	0.86017877
815	2018/12/30 21:52	61	36.2	94	180	84	19	95	12	male	0.52222222	0.54970759
816	2018/12/30 16:21	49	37.5	90	137	90	20	100	12	male	0.65693432	0.65693432
817	2018/12/29 13:29	59	38.3	113	136	93	20	96	12	male	0.83088237	0.86550248
818	2018/12/29 12:43	54	36.6	79	135	78	18	100		male	0.58518517	0.58518517
819	2018/12/27 17:22	41	37	91	132	87	22	96	12	male	0.68939394	0.71811867
820	2018/12/27 14:54	40	36.1	78	146	95	20	100	12	female	0.53424656	0.53424656
821	2018/12/26 16:10	38	36.7	111	132	91	17	99	10	male	0.84090906	0.84940308
822	2018/12/25 19:29	50	37.1	74	136	78	17	98	12	female	0.54411763	0.55522209
823	2018/12/25 13:56	73	36.4	49	145	89	20	100	9	female	0.33793104	0.33793104
824	2018/12/25 10:13	37	36.7	62	154	80	20	98	12	male	0.4025974	0.41081366
825	2018/12/25 0:19	43	36.5	79	135	82	18	100	12	male	0.58518517	0.58518517
826	2018/12/20 3:11	52	37.2	106	107	77	23	99	12	male	0.99065423	1.0006609
827	2018/12/19 12:18	26	36.8	79	121	74	18	92		male	0.65289259	0.70966583
828	2018/12/19 7:49	47	36.2	83	200	125	15	99	10	female	0.41499999	0.4191919
829	2018/12/18 10:31	31	37.3	73	120	76	19	99	12	male	0.60833335	0.61447811
830	2018/12/17 19:57	57	35.4	80	102	51	20	97	12	male	0.78431374	0.80857086
831	2018/12/17 16:29	54	36.8	68	114	67	20	100	12	male	0.59649122	0.59649122
832	2018/12/17 16:05	49	36.1	97	178	108	16	92	8	male	0.54494381	0.59233022
833	2018/12/16 19:41	29	36.5	84	136	94	18	98	12	male	0.61764705	0.63025212
834	2018/12/15 22:59	30	36.8	81	113	77	13	98	12	male	0.71681416	0.73144305
835	2018/12/15 21:30	66	36.9	98	178	78	18	98		male	0.55056179	0.56179774
836	2018/12/15 14:12	32	37.1	85	119	70	15	100	12	male	0.71428573	0.71428573
837	2018/12/15 1:36	19	36.5	140	106	70	18	99	12	male	1.3207548	1.3340957
838	2018/12/14 10:13	53	37	98	153	99	20	96	12	male	0.6405229	0.66721135
839	2018/12/13 23:16	41	37	83	128	78	20	98		female	0.6484375	0.66167092
840	2018/12/12 14:50	50	36.5	105	113	70	13	90	10	female	0.92920351	1.0324483
841	2018/12/12 14:16	77	37	64	138	107	12	95	10	male	0.46376812	0.48817697
842	2018/12/10 17:58	63	37.2	86	146	88	18	99	12	male	0.58904111	0.59499103
843	2018/12/9 20:50	45	36	73	159	97	18	99	12	male	0.4591195	0.46375707
844	2018/12/9 10:51	22	37.6	65	122	85	19	100		male	0.53278691	0.53278691
845	2018/12/8 22:28	43	36.8	74	110	79	18	98		male	0.67272729	0.68645644
846	2018/12/8 14:18	57	38	126	132	81	24	98	11	male	0.95454544	0.97402596
847	2018/12/6 20:34	49	36.9	66	76	53	13	100	11	female	0.86842108	0.86842108
848	2018/12/5 22:52	48	37.1	88	150	88	18	99	12	female	0.58666664	0.5925926
849	2018/12/5 19:58	51	35.9	60	152	110	13	97	12	male	0.39473686	0.4069452
850	2018/12/4 22:54	33	36.7	97	198	111	20	98	12	male	0.48989898	0.49989691
851	2018/12/4 13:41	89	35	101	212	105	19	97	12	male	0.4764151	0.49114957
852	2018/12/4 10:44	44	36.7	87	111	75	17	100	12	female	0.78378379	0.78378379
853	2018/12/3 14:51	61	35.7	118	123	75	19	95	12	male	0.95934957	1.0098417
854	2018/12/3 10:57	56	37.2	98	156	102	18	95		male	0.62820512	0.66126853
855	2018/12/3 3:27	55	37.3	105	136	77	17	97	12	male	0.77205884	0.79593694
856	2018/12/2 16:03	52	36.9	70	119	74	25	92	12	male	0.58823532	0.63938624
857	2018/12/2 14:01	53	36.5	117	131	82	20	96	12	female	0.89312977	0.93034351
858	2018/12/1 10:44	25	38	66	156	96	20	97	5	male	0.42307693	0.43616179
859	2018/11/30 16:01	19	37.6	88	129	78	20	98	12	male	0.68217057	0.69609243
860	2018/11/30 13:36	28	35.8	89	136	87	23	98	12	male	0.65441179	0.66776711
861	2018/11/29 16:54	60	36.7	84	181	94	22	100	12	male	0.46408841	0.46408841
862	2018/11/29 14:41	62	36.5	91	202	100	16	94	12	female	0.45049506	0.47925007
863	2018/11/27 12:42	63	37.9	104	137	64	15	100	12	female	0.7591241	0.7591241
864	2018/11/26 12:02	28	36.4	72	146	81	19	98	12	male	0.49315068	0.50321496
865	2018/11/25 10:29	57	36.8	89	109	71	18	98		male	0.81651378	0.83317733
866	2018/11/24 17:44	65	36.6	95	139	66	20	96	12	male	0.68345326	0.71193045
867	2018/11/24 16:27	64	37	92	142	93	15	98	12	female	0.64788735	0.66110957
868	2018/11/23 21:13	46	36.3	114	151	117	29	93	12	male	0.75496691	0.81179237
869	2018/11/23 16:54	67	36.8	94	112	71	26	91	12	male	0.83928573	0.92229199
870	2018/11/23 12:22	63	37	82	141	82	19	99	12	male	0.58156025	0.58743459
871	2018/11/23 9:33	74	37.4	134	131	70	32	94	8	male	1.0229008	1.0881923
872	2018/11/21 10:38	49	35.6	88	141	111	18	96	12	female	0.6241135	0.65011823
873	2018/11/21 9:30	52	36.6	59	131	76	19	97	12	female	0.45038167	0.464311
874	2018/11/21 9:20	64	36.3	89	175	100	20	98	12	male	0.50857145	0.51895046
875	2018/11/20 13:06	25	35.3	133	102	54	25	100	12	male	1.3039216	1.3039216
876	2018/11/19 12:42	50	35.8	96	115	65	19	83	12	male	0.8347826	1.0057622
877	2018/11/18 12:36	42	36.4	87	142	89	18	99	12	male	0.61267608	0.61886472
878	2018/11/17 21:23	38	37	80	127	80	18	99	12	male	0.62992126	0.63628411
879	2018/11/16 17:32	63	37.5	75	122	61	13	98	12	female	0.61475408	0.62730008
880	2018/11/16 15:09	53	33.7	30	95	32	20	95	8	male	0.31578946	0.33240995
881	2018/11/16 15:07		34.5	35	86	54	20	95	7	male	0.40697673	0.42839655
882	2018/11/15 11:26	41	37.2	100	115	80	16	100	12	female	0.86956519	0.86956519
883	2018/11/11 11:23	26	37	76	119	81	18	99	12	male	0.63865548	0.64510655
884	2018/11/11 7:51	15	36.3	82	122	83	16	96	12	male	0.67213112	0.7001366
885	2018/11/11 0:17	42	37.6	99	131	84	18	99		female	0.7557252	0.76335877
886	2018/11/10 11:09	62	36.6	85	147	98	31	100	11	male	0.57823128	0.57823128
887	2018/11/9 20:09	69	36.5	103	97	54	28	94	12	male	1.0618557	1.1296337
888	2018/11/9 18:40	66	36.5	70	129	88	20	94	12	male	0.54263568	0.577272
889	2018/11/9 11:14	20	37.5	76	143	89	20	98	12	female	0.53146851	0.54231483
890	2018/11/8 23:45	37	36.6	107	109	79	17	95	12	male	0.98165137	1.0333172
891	2018/11/8 22:52	69	37.1	64	119	79	17	98	12	female	0.53781515	0.54879099
892	2018/11/8 10:01	50	36.9	82	135	88	19	98	12	male	0.60740739	0.61980349
893	2018/11/7 19:24	23	36.2	77	123	81	15	95	12	female	0.62601626	0.65896446
894	2018/11/6 19:30	54	36.5	91	137	82	18	95	12	male	0.66423357	0.69919324
895	2018/11/6 12:31	41	37.4	97	96	84	25	95	12	male	1.0104166	1.0635965
896	2018/11/6 12:15	21	37.4	97	96	84	25	95	12	male	1.0104166	1.0635965
897	2018/11/6 8:18	62	35.3	56	153	75	19	96	12	male	0.36601308	0.38126361
898	2018/11/5 14:50	58	36.4	69	156	88	19	99	12	female	0.44230768	0.44677544
899	2018/11/5 9:58	22	33.5	45	34	20	15	20	5	male	1.3235294	6.6176467
900	2018/11/4 16:03	62	33.4	94	175	147	25	90	12	female	0.53714287	0.59682542
901	2018/11/3 13:15	32	37.1	101	118	79	22	99	12	male	0.85593218	0.86457795
902	2018/11/2 14:16	57	37	111	158	102	19	95	12	male	0.70253164	0.73950696
903	2018/11/2 8:51	60	37.1	84	110	69	20	97	12	female	0.76363635	0.78725398
904	2018/11/1 19:04	73	37.2	85	158	94	12	99	12	male	0.53797466	0.54340875
905	2018/11/1 15:53	80	37.7	77	152	75	19	98	12	female	0.50657892	0.51691729
906	2018/11/1 7:21	24	38.5	111	135	113	13	98	12	female	0.82222223	0.83900225
907	2018/11/1 2:26	38	36.3	95	128	83	14	100	12	male	0.7421875	0.7421875
908	2018/10/31 14:52	29	37.3	60	118	72	20	98	12	male	0.50847459	0.51885164
909	2018/10/31 14:12	65	36.1	70	155	101	23	93	12	female	0.45161289	0.48560527
910	2018/10/31 11:34	96	36.5	72	188	73	18	96	12	female	0.38297874	0.39893618
911	2018/10/31 8:13	31	36.5	60	129	60	12	100	12	female	0.46511629	0.46511629
912	2018/10/30 8:28	54	35.8	85	107	71	20	98	10	female	0.79439253	0.81060463
913	2018/10/29 21:58	78	36.9	105	161	105	28	85		female	0.65217394	0.76726347
914	2018/10/28 5:26	26	36.7	92	132	84	21	98		male	0.69696969	0.71119356
915	2018/10/27 17:28	60	36.9	78	149	86	20	100	12	male	0.52348995	0.52348995
916	2018/10/26 21:35	68	37.6	120	62	43	16	97	10	female	1.9354838	1.9953442
917	2018/10/26 14:09	54	37	69	153	93	18	97	12	male	0.4509804	0.46492824
918	2018/10/25 22:43	46	37	67	131	96	18	98	12	male	0.51145041	0.5218882
919	2018/10/25 13:12	49	37	75	138	86	19	100	12	male	0.54347825	0.54347825
920	2018/10/24 23:30	48	36.5	80	143	89	18	99	12	male	0.55944055	0.56509149
921	2018/10/23 12:55	62	37.3	19	134	73	20	100	12	female	0.14179105	0.14179105
922	2018/10/22 23:48	26	36	92	133	77	17	98	12	male	0.69172931	0.70584625
923	2018/10/22 1:28	41	37	93	141	103	19	98	12	male	0.65957445	0.67303514
924	2018/10/21 12:55	25	37.3	77	149	83	17	97	12	male	0.51677853	0.53276139
925	2018/10/21 7:56	30	37.2	95	104	77	20	95	12	male	0.91346157	0.96153849
926	2018/10/20 17:47	65	36.5	60	155	79	20	95		male	0.38709676	0.40747029
927	2018/10/20 15:10	46	36.6	85	143	93	16	95		male	0.59440559	0.6256901
928	2018/10/20 3:00	23	36.7	101	124	64	22	99	12	male	0.81451613	0.82274354
929	2018/10/19 19:28	69	36.7	83	143	73	18	99	12	female	0.5804196	0.58628243
930	2018/10/19 16:50	53	37.1	87	148	101	22	100	12	male	0.58783782	0.58783782
931	2018/10/19 11:28	44	35	70	83	72	29	93	11	male	0.84337348	0.9068532
932	2018/10/18 23:04	27	35	105	153	102	25	99	12	male	0.68627453	0.69320661
933	2018/10/18 23:01	22	36.5	80	130	78	20	99	12	male	0.61538464	0.62160063
934	2018/10/18 12:08	35	36.4	85	127	83	24	97		male	0.66929132	0.68999106
935	2018/10/17 23:50	24	37.8	96	146	80	17	98	12	male	0.65753424	0.67095333
936	2018/10/17 19:23	33	36.6	85	111	100	26	100		female	0.76576579	0.76576579
937	2018/10/17 15:00	24	37.4	85	147	93	18	98	12	male	0.57823128	0.59003192
938	2018/10/17 8:51	72	36.7	86	167	96	25	96		male	0.51497006	0.53642714
939	2018/10/16 20:54	40	37.5	69	116	75	18	99	12	female	0.59482759	0.60083598
940	2018/10/15 22:19	60	36.7	101	134	88	27	98	12	male	0.75373137	0.76911366
941	2018/10/15 12:53	59	36.3	70	115	64	16	100	12	male	0.60869563	0.60869563
942	2018/10/15 10:05	46	37.5	101	126	78	35	100	11	male	0.80158728	0.80158728
943	2018/10/14 15:31	58	36.9	76	109	66	19	100	12	female	0.69724768	0.69724768
944	2018/10/14 11:15	29	34.7	85	78	40	33	99	10	male	1.0897436	1.1007512
945	2018/10/12 14:13	93	36.1	37	115	75	18	95	12	male	0.32173914	0.33867279
946	2018/10/12 13:17	30	36.7	65	115	69	18	98	12	male	0.56521738	0.57675242
947	2018/10/11 13:23	66	35.8	107	81	60	24	96	11	male	1.3209877	1.3760289
948	2018/10/11 13:22	66	35.8	107	81	60	24	96	11	male	1.3209877	1.3760289
949	2018/10/11 11:01	60	36.8	106	150	102	26	98	12	male	0.70666665	0.72108841
950	2018/10/10 18:56	70	36.2	66	172	85	17	95	12	female	0.38372093	0.40391678
951	2018/10/9 12:59	22	37.1	60	142	88	20	100	12	male	0.42253521	0.42253521
952	2018/10/9 9:55	30	35.6	85	123	67	15	98	12	male	0.69105691	0.70516008
953	2018/10/8 23:46	20	37	120	125	102	20	99	12	male	0.95999998	0.96969694
954	2018/10/8 19:52	58	36	76	146	91	20	100	12	male	0.52054793	0.52054793
955	2018/10/8 2:35	24	37.7	85	114	65	12	95	12	female	0.74561405	0.78485692
956	2018/10/7 15:19	29	36.5	82	110	68	17	99		female	0.74545455	0.7529844
957	2018/10/6 11:15	83	36.4	88	154	72	18	98	12	female	0.5714286	0.58309042
958	2018/10/6 8:29	55	36.4	66	116	94	20	90	12	male	0.56896549	0.63218391
959	2018/10/6 8:27	55	36.4	66	115	96	20	90	12	male	0.57391304	0.63768113
960	2018/10/6 2:27	29	36	80	110	65	26	99	12	female	0.72727275	0.73461896
961	2018/10/5 21:27	51	37.2	60	213	112	21	100		male	0.28169015	0.28169015
962	2018/10/5 9:40	36	36.5	75	102	65	16	99	12	female	0.7352941	0.74272132
963	2018/10/5 8:32	21	36	128	113	42	43	75	9	male	1.1327434	1.5103245
964	2018/10/4 19:48	39	37.1	103	147	97	22	92	12	male	0.70068026	0.76160896
965	2018/10/3 22:51	49	36.7	71	176	98	20	98	12	male	0.40340909	0.41164193
966	2018/10/3 18:18	90	36	82	109	56	20	100		female	0.75229359	0.75229359
967	2018/10/3 14:11	39	37	77	162	81	17	100	12	male	0.47530866	0.47530866
968	2018/10/3 13:42	52	35.9	68	136	83	22	97	12	female	0.5	0.51546389
969	2018/10/3 12:54	55	37.2	104	135	79	20	100	12	male	0.77037036	0.77037036
970	2018/10/3 9:22	18	37.9	84	176	89	29	92	9	male	0.47727272	0.51877469
971	2018/10/3 9:19	62	36.5	77	156	83	20	98	12	female	0.49358973	0.503663
972	2018/10/2 9:01	32	35.6	103	114	77	20	100	12	female	0.90350878	0.90350878
973	2018/10/1 23:33	24	36.5	94	128	83	22	95		male	0.734375	0.77302629
974	2018/10/1 20:43	31	36.5	86	145	77	19	98	12	male	0.59310347	0.60520762
975	2018/10/1 13:12	50	37.4	77	150	89	24	98	12	male	0.51333332	0.52380949
976	2018/10/1 10:32	69	36.4	92	122	78	20	96	12	male	0.75409836	0.78551912
977	2018/10/1 10:11	78	37.3	71	208	85	16	95	12	male	0.34134614	0.35931173
978	2018/9/30 21:37	37	37.8	115	117	74	23	98	12	female	0.98290598	1.0029653
979	2018/9/30 15:13	31	36.7	129	79	41	24	98	10	female	1.6329114	1.6662362
980	2018/9/30 9:15	66	37.2	166	136	96	21	62		female	1.2205882	1.9686906
981	2018/9/28 20:15	59	36	67	134	92	13	99	12	male	0.5	0.50505048
982	2018/9/28 10:05	81	36.6	65	146	87	20	100	12	male	0.44520548	0.44520548
983	2018/9/25 22:41	54	36.5	86	197	105	16	98	12	female	0.43654823	0.44545737
984	2018/9/25 11:42	51	36.5	89	101	70	20	97	12	male	0.88118809	0.90844131
985	2018/9/24 9:49	35	37.3	105	137	96	30	99	11	female	0.76642334	0.77416497
986	2018/9/23 12:55	52	36	73	155	96	26	99	12	male	0.47096774	0.475725
987	2018/9/22 0:23	33	37.5	90	104	66	18	99	12	male	0.86538464	0.8741259
988	2018/9/21 23:48	56	36.8	98	152	99	20	96		male	0.64473683	0.67160088
989	2018/9/21 15:59	71	37.1	63	215	102	20	95		female	0.29302326	0.30844554
990	2018/9/20 15:17	51	37.7	84	120	72	20	97	12	male	0.69999999	0.72164947
991	2018/9/20 5:55	35	36.8	115	97	61	22	95		male	1.185567	1.2479653
992	2018/9/17 7:46	57	37.1	92	119	81	20	100		female	0.77310926	0.77310926
993	2018/9/16 19:19	42	37.9	116	132	94	16	97	12	female	0.87878788	0.90596688
994	2018/9/16 17:28	67	37	83	125	82	16	98	12	female	0.66399997	0.67755097
995	2018/9/16 12:15	59	37.2	156	126	52	49	95	11	male	1.2380953	1.3032582
996	2018/9/16 5:06	61	36	79	125	79	20	99	12	female	0.63200003	0.63838387
997	2018/9/16 0:47	16	37.8	87	130	67	20	98	12	male	0.66923076	0.68288851
998	2018/9/14 19:10	50	37.7	74	143	93	19	98	12	male	0.51748252	0.52804339
999	2018/9/14 17:17	48	35.5	148	101	85	25	95	11	female	1.4653466	1.5424701
1000	2018/9/13 16:38	36	37.2	69	160	134	21	100		male	0.43125001	0.43125001
1001	2018/9/13 1:44	59	37.7	115	123	95	20	95	12	male	0.93495935	0.98416775
1002	2018/9/12 17:10	53	37	98	112	65	17	95	12	male	0.875	0.92105263
1003	2018/9/12 15:04	74	37	82	148	72	15	100	12	male	0.55405408	0.55405408
1004	2018/9/12 14:47	54	37.8	95	114	67	26	96	12	male	0.83333331	0.86805552
1005	2018/9/12 9:14	48	36.4	94	166	96	20	99	12	male	0.56626505	0.57198489
1006	2018/9/11 20:36	52	36.5	75	121	69	24	96	12	male	0.61983472	0.64566118
1007	2018/9/10 13:01	71	38.3	90	162	76	20	96		female	0.55555558	0.57870376
1008	2018/9/10 11:26	56	36.8	92	169	94	20	96	12	male	0.5443787	0.56706113
1009	2018/9/10 10:17	26	37.1	92	139	87	17	100	12	male	0.66187048	0.66187048
1010	2018/9/10 1:17	40	36.9	75	124	84	12	100	12	female	0.60483873	0.60483873
1011	2018/9/8 19:18	52	37	97	98	66	15	97	12	female	0.98979592	1.0204082
1012	2018/9/8 1:34	16	37.5	93	118	67	10	100	11	male	0.78813559	0.78813559
1013	2018/9/7 23:01	42	37	89	153	101	19	99		male	0.58169937	0.58757514
1014	2018/9/7 22:44	28	37	81	119	78	15	100	12	male	0.68067229	0.68067229
1015	2018/9/7 22:10	20	37.6	81	114	77	21	100		female	0.71052629	0.71052629
1016	2018/9/7 22:06	52	37.4	86	171	98	20	98		male	0.50292397	0.51318771
1017	2018/9/7 13:24	60	35.8	115	68	41	18	90		female	1.6911764	1.8790849
1018	2018/9/7 3:21	44	36.6	103	92	62	13	100	12	male	1.1195652	1.1195652
1019	2018/9/6 22:17	69	38.6	118	176	98	19	98	12	male	0.67045456	0.68413728
1020	2018/9/6 20:52	36	37.7	71	137	95	14	96	9	male	0.5182482	0.53984189
1021	2018/9/6 16:01	65	36.9	85	81	53	18	96	11	female	1.0493827	1.093107
1022	2018/9/6 3:28	28	37.3	115	123	94	20	100	12	female	0.93495935	0.93495935
1023	2018/9/5 20:40	48	36.7	60	136	96	20	97	12	male	0.44117647	0.45482111
1024	2018/9/5 18:11	48	36.9	62	155	96	18	99	12	female	0.40000001	0.4040404
1025	2018/9/5 15:12	56	37.1	72	139	89	14	98	12	male	0.51798558	0.5285567
1026	2018/9/4 18:36	55	36.4	81	132	115	36	92	11	male	0.61363637	0.66699606
1027	2018/9/4 11:41	44	37.9	85	135	87	18	98	12	male	0.62962961	0.64247918
1028	2018/9/4 10:26	66	37.3	94	186	87	20	98		male	0.50537634	0.51569015
1029	2018/9/4 3:51	74	36	69	155	74	14	100		female	0.44516128	0.44516128
1030	2018/9/3 23:36	53	36.5	78	109	71	34	98	11	female	0.71559632	0.73020035
1031	2018/9/3 15:06	61	38.3	124	119	75	12	100	8	male	1.0420169	1.0420169
1032	2018/9/2 22:06	47	36.6	92	118	70	17	94	12	female	0.779661	0.82942659
1033	2018/9/2 12:12	43	37.5	85	123	68	24	98	12	female	0.69105691	0.70516008
1034	2018/9/2 6:13	21	37.1	84	131	80	18	100		male	0.64122134	0.64122134
1035	2018/9/1 20:36	30	37	105	107	59	31	98	11	male	0.9813084	1.0013351
1036	2018/9/1 19:29	67	36.6	78	142	129	15	100		male	0.54929578	0.54929578
1037	2018/9/1 16:57	60	36	107	123	70	9	98		female	0.8699187	0.88767213
1038	2018/9/1 13:00	53	37.3	111	138	90	18	96	12	female	0.80434781	0.83786231
1039	2018/9/1 1:32	41	36.5	110	116	79	21	98	11	male	0.94827586	0.96762842
1040	2018/8/31 21:22	40	36.4	96	157	120	20	100	12	male	0.61146498	0.61146498
1041	2018/8/31 7:34	76	36.6	75	183	97	13	99	12	male	0.40983605	0.41397581
1042	2018/8/30 17:09	21	36	88	82	50	25	98		male	1.0731708	1.0950723
1043	2018/8/30 10:48	16	37.4	82	118	64	18	95	12	male	0.69491524	0.73148972
1044	2018/8/30 7:09	86	37	80	150	79	23	90	10	male	0.53333336	0.5925926
1045	2018/8/29 13:21	59	37	89	156	81	24	88		female	0.57051283	0.64831007
1046	2018/8/28 14:43	46	37.7	91	113	73	32	100	11	female	0.80530971	0.80530971
1047	2018/8/28 13:03	49	36.4	79	97	71	20	99	12	male	0.81443298	0.82265955
1048	2018/8/28 6:04	41	37.1	78	103	82	17	95		male	0.75728154	0.79713845
1049	2018/8/27 11:15	65	36.8	106	126	69	29	85	12	male	0.84126985	0.98972923
1050	2018/8/24 14:58	66	36.6	58	173	81	10	100		male	0.33526012	0.33526012
1051	2018/8/23 23:33	60	37.3	85	152	122	32	97	11	male	0.55921054	0.57650572
1052	2018/8/23 13:18	62	36.5	124	81	55	21	100	11	female	1.5308642	1.5308642
1053	2018/8/22 11:06	33	37.4	64	99	68	18	95	12	male	0.64646465	0.68048912
1054	2018/8/22 9:20	63	37.6	68	104	68	18	91		male	0.65384614	0.71851224
1055	2018/8/20 19:30	52	36.4	57	174	117	18	98		male	0.3275862	0.33427164
1056	2018/8/19 1:42	46	36.8	95	153	76	15	95		male	0.62091506	0.65359479
1057	2018/8/18 21:04	54	37.2	80	127	78	12	100		male	0.62992126	0.62992126
1058	2018/8/18 8:41	41	37.3	103	118	84	16	99	12	male	0.87288135	0.88169831
1059	2018/8/16 21:51	28	37.1	97	105	55	19	99	12	male	0.92380953	0.93314093
1060	2018/8/16 9:45	54	36.7	98	120	78	20	96	12	male	0.81666666	0.85069442
1061	2018/8/14 10:52	42	36.9	67	132	84	20	98	12	male	0.50757575	0.51793444
1062	2018/8/13 19:44	48	36.6	86	125	61	26	91	12	male	0.68800002	0.75604397
1063	2018/8/12 13:55	53	36	73	154	95	20	98	11	male	0.47402596	0.48369998
1064	2018/8/11 18:22	63	36.7	66	153	107	13	97		female	0.43137255	0.44471398
1065	2018/8/11 9:36	54	37.1	89	164	78	20	98	12	male	0.54268295	0.55375808
1066	2018/8/11 9:16	52	37	74	129	81	18	99		male	0.57364339	0.57943779
1067	2018/8/10 9:33	47	36.9	92	128	80	20	100	12	female	0.71875	0.71875
1068	2018/8/9 12:21	63	37.1	78	122	76	20	95		male	0.63934427	0.67299396
1069	2018/8/9 10:17	75	37.4	124	197	118	30	100	11	male	0.62944162	0.62944162
1070	2018/8/9 7:51	50	37.1	72	105	64	18	98	12	male	0.6857143	0.69970846
1071	2018/8/8 23:17	27	36.8	115	133	83	24	99	12	male	0.86466163	0.87339556
1072	2018/8/8 18:33	43	37.6	71	141	84	17	95	12	male	0.50354612	0.53004855
1073	2018/8/8 13:50	47	38.5	96	159	117	19	96		male	0.60377359	0.62893081
1074	2018/8/8 10:16	20	37	122	175	118	23	99	12	male	0.69714284	0.70418471
1075	2018/8/8 9:50	42	37.7	81	136	93	20	100		male	0.59558821	0.59558821
1076	2018/8/7 19:13	32	37.8	94	97	72	13	100	12	female	0.96907216	0.96907216
1077	2018/8/7 12:47	38	37.1	74	139	90	20	99	12	male	0.53237408	0.53775162
1078	2018/8/7 11:12	50	36.1	48	225	95	17	97	11	male	0.21333334	0.21993127
1079	2018/8/6 15:51	45	38	82	109	66	20	99	12	female	0.75229359	0.75989252
1080	2018/8/5 17:50	35	37.1	95	97	67	17	96	12	male	0.97938144	1.020189
1081	2018/8/5 10:10	86	38.3	119	163	99	18	90		female	0.73006135	0.81117928
1082	2018/8/5 9:18	64	37	96	99	64	16	96		male	0.969697	1.0101011
1083	2018/8/4 20:44	68	38.4	80	158	81	18	98	12	female	0.50632912	0.51666236
1084	2018/8/4 20:09	49	39.3	158	110	85	30	97	10	male	1.4363636	1.4807872
1085	2018/8/4 20:01	43	38.2	116	132	94	30	98	11	female	0.87878788	0.89672232
1086	2018/8/4 17:46	27	37.6	97	131	70	16	97	12	male	0.74045801	0.76335877
1087	2018/8/4 15:07	29	37.5	90	141	74	22	100	12	male	0.63829786	0.63829786
1088	2018/8/3 8:14	53	36.5	104	217	94	15	97		male	0.47926268	0.49408522
1089	2018/8/1 18:42	53	37.5	59	206	120	17	100	12	male	0.28640777	0.28640777
1090	2018/8/1 13:22	44	36.2	102	81	45	31	99	10	male	1.2592592	1.271979
1091	2018/8/1 13:15	44	36.2	102	81	45	31	99	10	male	1.2592592	1.271979
1092	2018/8/1 10:18	50	36.5	82	110	68	20	96	12	male	0.74545455	0.77651513
1093	2018/7/31 12:16	16	37	106	152	77	16	97	12	male	0.69736844	0.71893656
1094	2018/7/31 12:04	35	37.2	119	96	59	20	99		male	1.2395834	1.2521044
1095	2018/7/30 18:02	34	37	58	117	79	18	98	12	male	0.4957265	0.50584334
1096	2018/7/30 13:31	71	35.4	95	174	87	22	95		male	0.545977	0.57471263
1097	2018/7/30 12:22	49	36.8	77	159	85	17	98		male	0.48427674	0.49415994
1098	2018/7/30 10:27	51	35.9	72	153	89	20	100	12	male	0.47058824	0.47058824
1099	2018/7/30 10:13	51	35.9	71	153	94	20	100	12	male	0.46405229	0.46405229
1100	2018/7/29 15:34	53	35.5	102	80	48	29	94		female	1.275	1.356383
1101	2018/7/29 15:32	40	36	108	137	85	18	98		female	0.7883212	0.80440938
1102	2018/7/28 8:57	40	37.5	102	115	99	20	100		male	0.88695651	0.88695651
1103	2018/7/27 9:05	68	37.3	64	170	91	20	98		female	0.3764706	0.38415366
1104	2018/7/27 8:42	30	36.5	81	154	93	17	100		male	0.52597404	0.52597404
1105	2018/7/26 8:11	42	36.4	93	123	85	20	99	12	female	0.75609756	0.76373488
1106	2018/7/23 15:59	28	36.9	108	107	74	15	93	12	male	1.0093458	1.0853181
1107	2018/7/23 13:04	61	37.9	87	131	90	12	96		female	0.66412216	0.69179392
1108	2018/7/23 11:48	63	37.9	90	130	71	20	93		male	0.69230771	0.74441689
1109	2018/7/23 8:51	67	37.6	98	140	83	20	100		female	0.69999999	0.69999999
1110	2018/7/20 10:45	54	37.6	76	186	106	14	95	12	male	0.40860215	0.43010753
1111	2018/7/20 10:20	66	37.1	71	138	71	19	99	12	female	0.51449275	0.51968962
1112	2018/7/19 3:41	25	37.1	109	130	83	24	100	12	male	0.83846152	0.83846152
1113	2018/7/18 19:23	49	38	70	161	83	27	95	11	male	0.43478259	0.45766589
1114	2018/7/18 15:53	51	37.7	84	130	76	16	98	10	female	0.64615387	0.65934068
1115	2018/7/18 15:30	61	37	84	167	102	18	96		male	0.502994	0.52395207
1116	2018/7/18 10:13	42	36.5	73	110	61	27	98	12	male	0.66363639	0.67717999
1117	2018/7/17 14:26		36.6	87	156	98	20	97		male	0.55769229	0.5749405
1118	2018/7/16 9:10	35	37.6	76	147	105	18	98	12	male	0.51700681	0.52755797
1119	2018/7/15 21:51	70	37	79	133	91	21	96	12	female	0.59398496	0.61873436
1120	2018/7/14 11:55	62	37.8	87	115	69	18	98	12	female	0.75652176	0.77196097
1121	2018/7/13 6:51	48	36.3	84	124	88	15	99	12	male	0.67741936	0.68426198
1122	2018/7/13 5:46	48	36.3	84	124	88	15	99		male	0.67741936	0.68426198
1123	2018/7/12 19:40	74	38.7	126	124	62	20	91	12	female	1.016129	1.1166253
1124	2018/7/12 12:50	54	37.1	79	104	79	20	97	12	male	0.75961536	0.78310859
1125	2018/7/12 9:14	72	36.6	70	151	86	40	97	11	male	0.46357617	0.47791359
1126	2018/7/11 19:19	24	36.7	93	124	86	30	90	11	male	0.75	0.83333331
1127	2018/7/11 15:35	38	36	108	80	50	25	91		male	1.35	1.4835165
1128	2018/7/11 12:40	46	36.5	69	107	65	20	99		female	0.64485979	0.65137351
1129	2018/7/10 9:30	28	37.1	72	151	87	16	98	12	male	0.47682118	0.48655224
1130	2018/7/10 7:17	79	36.8	121	114	82	23	77	12	female	1.0614035	1.3784461
1131	2018/7/8 16:09	54	37.3	76	129	76	16	97	12	male	0.58914727	0.60736829
1132	2018/7/8 14:41	44	38.1	94	115	68	18	98		male	0.81739128	0.83407271
1133	2018/7/8 12:55	55	36.7	88	148	91	16	100	12	female	0.5945946	0.5945946
1134	2018/7/7 19:23	68	37.5	72	142	88	12	100		male	0.50704223	0.50704223
1135	2018/7/7 9:58	66	36.9	92	160	101	21	97	12	female	0.57499999	0.59278351
1136	2018/7/6 19:06	53	39	74	124	80	30	96	11	male	0.59677422	0.62163979
1137	2018/7/5 19:49	50	38	97	126	85	18	99	12	male	0.76984125	0.77761745
1138	2018/7/5 12:05	70	36.5	75	189	88	20	99		female	0.3968254	0.40083373
1139	2018/7/5 11:06	79	36	60	178	56	20	96		male	0.33707866	0.3511236
1140	2018/7/5 4:16	24	37.3	114	128	68	30	98	11	male	0.890625	0.90880102
1141	2018/7/4 13:20	84	38.4	114	101	68	16	99	12	female	1.1287129	1.1401141
1142	2018/7/2 13:41	54	37.8	97	167	114	24	98	12	male	0.58083832	0.59269214
1143	2018/7/2 12:32	34	37.1	98	160	91	20	95		male	0.61250001	0.64473683
1144	2018/7/1 22:58	40	36.6	84	159	95	23	98	12	male	0.52830189	0.53908354
1145	2018/7/1 22:36	40	36.6	84	159	95	23	98		male	0.52830189	0.53908354
1146	2018/6/30 17:22	23	37.4	122	122	65	15	100	12	female	1	1
1147	2018/6/28 17:11	68	37	68	130	80	17	98	12	female	0.52307695	0.53375196
1148	2018/6/27 21:55	45	36.7	72	132	67	16	99	12	male	0.54545456	0.55096418
1149	2018/6/27 5:33	30	37	82	128	85	20	96	12	male	0.640625	0.66731769
1150	2018/6/27 5:31	42	37	85	138	95	20	100	12	male	0.615942	0.615942
1151	2018/6/26 10:37	52	36.5	88	109	71	17	97	12	male	0.80733943	0.83230871
1152	2018/6/21 16:21	66	37.1	89	130	92	22	95		male	0.68461537	0.72064775
1153	2018/6/20 9:01	71	36.2	82	119	60	16	97		female	0.68907565	0.71038729
1154	2018/6/18 10:04	67	37	70	128	62	12	96		male	0.546875	0.56966144
1155	2018/6/17 12:02	53	36.7	69	148	78	36	100	11	male	0.46621621	0.46621621
1156	2018/6/17 9:30	46	36.5	71	213	122	20	97		male	0.33333334	0.34364262
1157	2018/6/15 19:29	41	36.6	84	161	101	20	96	12	male	0.52173913	0.54347825
1158	2018/6/15 9:03	16	37.5	85	157	80	14	99	12	male	0.54140127	0.54686999
1159	2018/6/15 8:43	41	36.7	83	101	69	20	93		male	0.82178217	0.88363677
1160	2018/6/14 6:36	21	37.6	110	120	69	17	97	12	male	0.91666669	0.94501722
1161	2018/6/14 6:29	32	36.7	115	126	85	20	100	12	male	0.91269839	0.91269839
1162	2018/6/13 20:42	67	37.6	107	132	73	20	82	12	female	0.81060606	0.98854399
1163	2018/6/13 19:44	63	37.8	87	130	85	35	96	11	female	0.66923076	0.69711536
1164	2018/6/13 18:49	65	37.7	99	152	94	20	98	12	male	0.65131581	0.66460794
1165	2018/6/12 22:21	80	36	46	99	57	26	98	12	male	0.46464646	0.47412905
1166	2018/6/12 17:30	65	36.8	103	95	67	23	91	12	female	1.0842105	1.1914401
1167	2018/6/12 16:35	47	37.8	80	118	74	18	99		female	0.67796612	0.68481427
1168	2018/6/12 11:14	58	36.4	65	120	68	17	95	12	male	0.54166669	0.57017547
1169	2018/6/12 10:50	49	37.6	81	134	91	29	96	12	male	0.60447758	0.62966412
1170	2018/6/11 7:11	27	37	74	112	78	15	96	12	male	0.66071427	0.68824404
1171	2018/6/11 2:12	63	37.2	106	123	73	18	99	12	male	0.86178863	0.87049359
1172	2018/6/10 0:30	57	37.1	66	161	95	22	99	11	male	0.40993789	0.41407868
1173	2018/6/9 6:52	69	35.9	82	139	96	18	99		male	0.58992803	0.59588689
1174	2018/6/9 5:14		36.7	100	150	138	32	97	11	male	0.66666669	0.68728524
1175	2018/6/7 10:08	82	37.2	87	168	88	17	95		female	0.51785713	0.54511279
1176	2018/6/5 18:22	55	37	84	103	76	28	96		male	0.815534	0.8495146
1177	2018/6/3 17:29	37	36.8	89	130	80	20	98	12	male	0.68461537	0.69858712
1178	2018/6/2 14:04	37	36.7	100	141	99	25	100	12	male	0.70921987	0.70921987
1179	2018/6/1 15:23	52	36.7	75	142	89	17	100	12	male	0.52816904	0.52816904
1180	2018/5/29 14:27	44	38	78	103	63	19	96	12	female	0.75728154	0.78883493
1181	2018/5/27 16:57	50	36.7	61	100	66	16	99	12	female	0.61000001	0.61616164
1182	2018/5/24 10:39	70	37	67	140	59	18	96	12	female	0.47857141	0.49851188
1183	2018/5/23 23:37	33	36.1	115	127	77	25	99	8	male	0.9055118	0.91465837
1184	2018/5/22 21:00	42	38.1	122	130	99	27	100	12	female	0.93846154	0.93846154
1185	2018/5/22 18:45	52	38.7	135	155	88	34	90	9	female	0.87096775	0.96774197
1186	2018/5/22 18:04	50	38.3	97	114	66	18	99	12	male	0.85087717	0.85947186
1187	2018/5/22 9:37	73	36.8	59	148	85	18	95	12	male	0.39864865	0.41963017
1188	2018/5/21 15:45		36.9	78	161	115	25	91	12	male	0.48447204	0.53238684
1189	2018/5/21 10:22	58	37.3	79	120	69	24	99	12	male	0.65833336	0.66498321
1190	2018/5/20 14:12	66	37.3	86	160	85	18	99	12	male	0.53750002	0.54292929
1191	2018/5/19 20:22	62	37	87	149	64	25	99	12	male	0.58389264	0.58979052
1192	2018/5/18 11:06	47	37	63	119	68	18	92	12	male	0.52941179	0.57544762
1193	2018/5/16 15:25	43	37.3	63	128	69	23	100		female	0.4921875	0.4921875
1194	2018/5/14 14:02	68	36.6	71	170	90	20	98		male	0.41764706	0.42617047
1195	2018/5/13 20:17	48	37.9	122	105	57	37	97	11	male	1.1619048	1.19784
1196	2018/5/12 4:25	24	37.7	125	139	74	26	95		male	0.89928055	0.94661111
1197	2018/5/8 11:41	29	36.3	78	141	72	15	96	12	male	0.55319148	0.57624114
1198	2018/5/8 1:06	24	37	135	137	75	25	96	12	female	0.98540145	1.0264598
1199	2018/5/7 12:11	53	36.3	80	159	99	20	99	12	male	0.50314468	0.50822693
1200	2018/5/5 11:39	30	36.5	72	123	76	15	98	12	female	0.58536583	0.59731209
1201	2018/5/5 1:21	29	36.3	105	146	99	25	95		male	0.71917808	0.75702953
1202	2018/5/4 19:11	26	37.3	81	132	114	19	98	12	male	0.61363637	0.62615955
1203	2018/5/4 14:51	25	37.4	112	114	75	20	96	12	male	0.98245615	1.0233918
1204	2018/5/1 20:35	20	37.8	97	148	75	14	98	12	male	0.6554054	0.66878104
1205	2018/4/30 12:06	67	37.5	62	99	46	30	99		female	0.62626261	0.63258851
1206	2018/4/28 21:20	49	38.8	105	109	76	21	100	12	male	0.96330273	0.96330273
1207	2018/4/28 16:36	52	36.6	88	142	119	22	97	12	male	0.61971831	0.63888484
1208	2018/4/26 1:47	26	36.5	95	108	62	20	100	12	male	0.87962961	0.87962961
1209	2018/4/25 23:20	37	36.8	79	109	75	18	96		male	0.72477067	0.75496942
1210	2018/4/22 15:07	32	37.8	76	122	66	16	95		male	0.62295079	0.6557377
1211	2018/4/22 8:00	51	38.1	87	102	75	16	98	12	female	0.85294116	0.8703481
1212	2018/4/19 12:29	56	37.8	97	129	83	15	100	9	female	0.75193799	0.75193799
1213	2018/4/19 12:08	23	36.4	140	141	90	30	100	4	male	0.99290782	0.99290782
1214	2018/4/18 14:59	62	36.2	100	97	69	25	95		male	1.0309278	1.0851871
1215	2018/4/18 11:20	21	37.8	76	120	81	18	99		female	0.63333333	0.63973063
1216	2018/4/17 15:30	52	38	71	126	60	13	97		male	0.56349206	0.58091962
1217	2018/4/17 7:11	72	36.5	87	184	95	19	94		male	0.47282609	0.50300646
1218	2018/4/16 19:47	65	37.3	69	182	93	16	96	12	male	0.37912089	0.39491758
1219	2018/4/16 0:17	54	35.5	63	149	116	10	100	12	female	0.42281878	0.42281878
1220	2018/4/15 12:26	38	37	113	138	93	20	99		male	0.81884056	0.82711166
1221	2018/4/8 10:53	63	37.2	85	130	85	20	99	12	male	0.65384614	0.66045064
1222	2018/4/6 10:26	20	37	80	123	74	22	100	12	male	0.65040648	0.65040648
1223	2018/4/5 5:20	36	36	102	134	119	16	98	12	male	0.76119405	0.77672863
1224	2018/4/3 11:18		35	81	89	69	35	80	10	female	0.91011238	1.1376405
1225	2018/3/29 15:39	41	38.4	98	161	88	18	95	10	male	0.60869563	0.64073223
1226	2018/3/27 12:56	49	36.9	79	145	94	22	99		male	0.54482758	0.55033088
1227	2018/3/26 10:07	61	37	100	153	99	18	100	12	male	0.65359479	0.65359479
1228	2018/3/25 22:40	52	37.5	69	177	88	17	98	12	male	0.3898305	0.39778623
1229	2018/3/24 14:27	36	36.8	108	133	104	20	93	11	male	0.81203008	0.87315065
1230	2018/3/23 23:47	64	35.9	144	101	75	25	89	12	male	1.4257426	1.601958
1231	2018/3/22 12:43	60	36.4	58	148	81	18	91	10	male	0.3918919	0.43065044
1232	2018/3/21 14:02	65	36.9	64	149	91	22	99		female	0.4295302	0.43386889
1233	2018/3/20 13:28	28	38.5	137	134	87	23	99	12	male	1.0223881	1.0327152
1234	2018/3/19 18:15	62	35.7	96	89	51	25	85	9	female	1.0786517	1.269002
1235	2018/3/19 9:34	49	36.5	75	132	94	20	100	12	male	0.56818181	0.56818181
1236	2018/3/15 20:58	46	35.5	76	158	75	26	85	8	male	0.48101267	0.56589729
1237	2018/3/14 20:28	41	36.8	98	91	63	20	100	12	male	1.0769231	1.0769231
1238	2018/3/13 20:00	31	36.6	137	156	88	37	84	10	male	0.87820512	1.0454823
1239	2018/3/13 19:14	78	37	88	148	75	29	96	10	male	0.5945946	0.61936939
1240	2018/3/12 16:29	49	38.1	112	127	86	19	99	12	male	0.88188976	0.89079773
1241	2018/3/12 14:38	64	36.7	88	151	101	28	100		female	0.58278143	0.58278143
1242	2018/3/7 14:37	56	37.7	83	187	96	21	97	12	male	0.44385028	0.45757762
1243	2018/3/6 21:26	34	36.9	75	146	93	18	95	12	male	0.51369864	0.54073542
1244	2018/3/3 15:13	70	35.4	61	139	123	0	84	4	female	0.43884891	0.52243918
1245	2018/2/27 16:57	49	37.3	60	140	86	17	98	12	male	0.42857143	0.43731779
1246	2018/2/18 19:03	65	36	80	159	66	26	92	11	male	0.50314468	0.5468964
1247	2018/2/16 11:16	71	37.1	99	150	96	26	99		female	0.66000003	0.66666669
1248	2018/2/13 22:41	58	37	66	119	81	12	100	12	female	0.55462188	0.55462188
1249	2018/2/12 21:35	70	35	120	75	40	30	78	8	female	1.6	2.0512822
1250	2018/2/12 18:51	55	35.5	123	62	26	27	90	10	female	1.983871	2.2043011
1251	2018/2/6 20:36	29	36.6	85	152	97	13	95	10	male	0.55921054	0.58864266
1252	2018/2/6 18:34	33	38	111	118	70	21	96		female	0.94067794	0.97987288
1253	2018/2/4 22:49	38	34.9	79	132	86	22	67	12	male	0.59848487	0.89326102
1254	2018/2/3 7:47	56	36.8	89	136	91	20	100	12	male	0.65441179	0.65441179
1255	2018/2/2 17:22	45	37	88	133	86	19	96	12	male	0.66165411	0.68922305
1256	2018/2/2 12:00	28	37.1	77	126	88	15	98	12	female	0.6111111	0.62358278
1257	2018/2/1 11:26	76	37.8	98	175	86	20	100	12	male	0.56	0.56
1258	2018/1/31 11:10	30	34.2	120	81	41	10	97	11	male	1.4814814	1.5273005
1259	2018/1/27 19:27	26	36.8	55	87	53	19	99	11	female	0.63218391	0.63856959
1260	2018/1/27 16:37	46	38.1	111	104	59	17	98	12	male	1.0673077	1.0890895
1261	2018/1/27 10:33	45	37	66	131	81	16	99	12	male	0.50381678	0.50890583
1262	2018/1/27 0:48	32	36.9	65	132	79	20	100	12	male	0.49242425	0.49242425
1263	2018/1/26 2:30	19	37	104	129	90	21	100	12	male	0.80620158	0.80620158
1264	2018/1/24 6:22	65	37.4	53	102	65	21	100	12	female	0.51960784	0.51960784
1265	2018/1/22 21:57	69	38.1	123	138	88	19	96	12	female	0.89130437	0.92844206
1266	2018/1/22 11:22	27	37.3	101	121	72	23	98		male	0.83471072	0.85174561
1267	2018/1/20 12:04	56	36	86	147	91	20	100	12	male	0.58503401	0.58503401
1268	2018/1/19 9:38	28	36.3	150	133	79	35	85	4	male	1.1278195	1.3268465
1269	2018/1/19 3:06	30	36	108	88	64	28	90		male	1.2272727	1.3636364
1270	2018/1/17 12:47	47	34.8	71	93	34	20	100		female	0.76344085	0.76344085
1271	2018/1/16 16:32	44	37.7	102	132	97	24	86		male	0.77272725	0.89852005
1272	2018/1/15 20:18	52	37	85	149	111	20	97	10	male	0.5704698	0.58811319
1273	2018/1/15 19:35	56	37.3	72	118	87	18	95		male	0.61016947	0.64228368
1274	2018/1/14 16:49	24	37.8	90	136	62	19	98	12	male	0.66176468	0.67527008
1275	2018/1/14 14:31	62	37.9	80	143	70	19	98	12	female	0.55944055	0.5708577
1276	2018/1/14 11:17	64	36.3	61	101	69	14	96	11	male	0.60396039	0.62912542
1277	2018/1/12 9:11	52	36.3	67	135	93	21	100	12	male	0.49629629	0.49629629
1278	2018/1/10 15:14	70	38.2	95	173	101	20	100		male	0.54913294	0.54913294
1279	2018/1/9 10:25	67	37	72	111	67	19	95	9	female	0.64864862	0.68278801
1280	2018/1/5 22:35	64	36.7	74	155	84	17	100		male	0.47741935	0.47741935
1281	2018/1/5 13:25	39	35.6	66	117	65	20	98		male	0.56410259	0.57561487
1282	2018/1/4 21:08	63	36	94	118	61	19	95	12	male	0.79661018	0.83853704
1283	2018/1/4 19:47	71	34.4	70	38	28	10	80		male	1.8421053	2.3026316
1284	2018/1/4 13:13	75	37.3	71	167	74	20	100		female	0.42514971	0.42514971
1285	2018/1/4 11:14	49	37.3	100	130	84	16	96		male	0.76923078	0.80128205
1286	2018/1/4 8:36	38	36.4	77	149	99	12	100	12	male	0.51677853	0.51677853
1287	2018/1/3 9:10		34.3	104	103	86	20	89	10	female	1.0097088	1.1345042
1288	2018/1/2 15:02	24	36.8	102	127	79	16	97	12	male	0.80314958	0.82798928
1289	2018/1/2 14:55	43	36.9	77	138	94	19	99	12	male	0.557971	0.5636071
1290	2017/12/31 20:58	80	37.3	98	170	79	17	96	12	female	0.57647061	0.60049021
1291	2017/12/31 19:27	72	37.3	97	178	68	29	94	10	male	0.54494381	0.57972747
1292	2017/12/31 13:34	55	37	80	153	91	16	98		female	0.52287585	0.53354681
1293	2017/12/30 9:10	49	37.6	97	136	78	20	97	12	male	0.71323532	0.73529416
1294	2017/12/27 8:59	39	36	80	144	113	18	100	12	male	0.55555558	0.55555558
1295	2017/12/26 15:46	64	36.3	66	100	60	17	98	12	male	0.66000003	0.67346942
1296	2017/12/25 0:31	34	37.3	93	110	82	18	97	12	male	0.84545457	0.87160265
1297	2017/12/23 21:21	21	37.2	79	131	96	15	100	12	male	0.60305345	0.60305345
1298	2017/12/22 13:23	55	36	88	144	94	20	99		male	0.6111111	0.61728394
1299	2017/12/21 3:40	59	37.4	90	137	99	19	89	12	male	0.65693432	0.73812842
1300	2017/12/19 18:56	12	37.8	110	120	67	14	100	12	female	0.91666669	0.91666669
1301	2017/12/17 15:42	33	37.1	74	162	93	16	100	12	male	0.45679012	0.45679012
1302	2017/12/16 17:55	30	33.7	101	92	57	23	100	12	male	1.0978261	1.0978261
1303	2017/12/16 14:54	44	36.2	102	114	84	20	100	12	male	0.89473683	0.89473683
1304	2017/12/15 11:13	71	38.3	96	171	84	20	100		male	0.56140351	0.56140351
1305	2017/12/12 18:47	51	36	58	73	51	17	98	10	male	0.79452056	0.81073529
1306	2017/12/12 10:10	64	36.8	76	120	80	18	100		female	0.63333333	0.63333333
1307	2017/12/12 7:27	63	37.2	83	158	94	15	100	5	female	0.52531648	0.52531648
1308	2017/12/11 12:19	52	36.5	92	172	106	19	95		female	0.53488374	0.56303549
1309	2017/12/11 10:35	44	37	79	101	65	26	99		male	0.78217822	0.790079
1310	2017/12/11 10:34	37	37.3	95	140	85	20	97		female	0.6785714	0.69955814
1311	2017/12/9 5:37	25	37	98	171	100	25	100	11	male	0.57309943	0.57309943
1312	2017/12/9 3:24		35.9	120	139	58	20	95	12	male	0.86330932	0.90874666
1313	2017/12/8 22:09	32	37.7	125	131	86	19	100	8	female	0.95419848	0.95419848
1314	2017/12/8 16:14	60	35.3	73	131	81	17	87	12	male	0.55725193	0.64051944
1315	2017/12/7 23:38	49	36.7	97	137	89	24	98	8	female	0.70802921	0.72247881
1316	2017/12/7 15:41	37	37.8	100	180	126	12	95	12	male	0.55555558	0.58479536
1317	2017/12/5 14:04	65	37.6	80	155	71	19	95	12	male	0.51612902	0.54329371
1318	2017/12/5 12:54	57	37	98	142	88	18	95	12	male	0.69014084	0.72646403
1319	2017/12/4 5:09	23	36.5	79	121	75	18	100		male	0.65289259	0.65289259
1320	2017/12/3 21:25	59	36.8	104	123	73	19	95	12	male	0.84552848	0.89002997
1321	2017/12/3 2:45		36.1	110	148	99	19	100	10	male	0.74324322	0.74324322
1322	2017/12/2 9:54	40	36	58	80	56	10	49	8	male	0.72500002	1.4795918
1323	2017/11/30 23:12	53	36.6	91	119	72	19	100	12	male	0.7647059	0.7647059
1324	2017/11/26 12:41	68	37.8	87	127	92	46	92		female	0.68503934	0.74460799
1325	2017/11/25 15:43	60	39	71	144	85	18	99	12	male	0.49305555	0.49803591
1326	2017/11/24 22:11	54	36.7	65	114	76	17	98	12	male	0.57017541	0.58181167
1327	2017/11/24 15:04	32	36.9	95	103	73	18	96		female	0.92233008	0.96076047
1328	2017/11/23 13:14	45	37.4	81	127	85	20	100		male	0.63779527	0.63779527
1329	2017/11/20 18:14	37	37.1	91	156	98	29	94	12	male	0.58333331	0.62056738
1330	2017/11/20 2:16	60	37	102	132	92	19	100	12	male	0.77272725	0.77272725
1331	2017/11/17 19:09	22	37.5	86	132	85	23	96	11	male	0.65151513	0.67866158
1332	2017/11/16 14:17	31	36.7	68	123	67	16	100	12	female	0.55284554	0.55284554
1333	2017/11/16 14:15	47	36.8	109	159	100	18	95	12	male	0.6855346	0.72161537
1334	2017/11/15 19:58	57	36	75	107	62	28	98	12	female	0.70093459	0.71523941
1335	2017/11/15 16:27	51	36.9	74	112	75	19	95		female	0.66071427	0.69548869
1336	2017/11/15 12:27	46	36.9	89	130	75	19	100		male	0.68461537	0.68461537
1337	2017/11/14 16:10	51	37.1	77	166	93	18	94	12	male	0.46385542	0.49346322
1338	2017/11/12 23:05	35	36	99	79	61	19	100	11	male	1.2531645	1.2531645
1339	2017/11/10 18:39	49	37.1	85	126	86	32	100	11	female	0.67460316	0.67460316
1340	2017/11/9 14:39	51	37.4	71	108	65	15	98	12	male	0.6574074	0.67082387
1341	2017/11/8 21:23	36	37.8	96	127	71	20	97	12	female	0.75590551	0.779284
1342	2017/11/8 20:48	20	37.6	93	125	75	15	100		male	0.74400002	0.74400002
1343	2017/11/8 18:21	64	37.9	83	152	72	11	97	12	female	0.54605263	0.56294084
1344	2017/11/8 10:17	48	37.5	86	136	85	16	100	12	female	0.63235295	0.63235295
1345	2017/11/7 4:05	35	34.7	105	95	49	43	77		male	1.1052631	1.4354067
1346	2017/11/6 20:46	56	37.2	98	149	86	19	97	12	male	0.65771812	0.67805994
1347	2017/11/3 19:57	74	37	78	176	83	23	99	9	male	0.44318181	0.44765839
1348	2017/11/3 16:42	63	36.7	92	156	98	22	95		male	0.58974361	0.62078273
1349	2017/11/3 14:23	64	37	67	156	98	18	96		male	0.42948717	0.44738248
1350	2017/11/3 14:05	65	37	67	156	98	18	96		male	0.42948717	0.44738248
1351	2017/11/3 13:49	49	36.4	76	99	54	16	99		male	0.76767677	0.7754311
1352	2017/11/3 11:37	47	37.1	90	132	74	18	99		male	0.68181819	0.68870527
1353	2017/11/2 16:52	52	37.6	72	134	79	12	96	12	male	0.53731346	0.5597015
1354	2017/11/1 19:07	83	37.2	98	153	65	23	96	11	male	0.6405229	0.66721135
1355	2017/11/1 12:25	53	36.5	82	136	79	16	98		male	0.60294116	0.61524606
1356	2017/11/1 1:55	46	37.6	135	109	68	18	96	12	male	1.2385321	1.2901375
1357	2017/10/31 14:44	68	36.1	85	109	64	27	93	12	male	0.77981651	0.83851236
1358	2017/10/31 11:31	42	36	74	132	84	13	98	12	male	0.56060606	0.572047
1359	2017/10/31 11:07	79	36.3	64	160	84	20	96	12	male	0.40000001	0.41666669
1360	2017/10/29 23:28	69	37.8	94	91	55	18	100	12	female	1.0329671	1.0329671
1361	2017/10/27 18:38	49	37	153	114	97	18	75	8	female	1.3421053	1.7894737
1362	2017/10/26 21:10	48	36.5	89	132	87	18	100		female	0.67424244	0.67424244
1363	2017/10/21 18:19	61	37.4	83	138	87	18	100	12	male	0.60144925	0.60144925
1364	2017/10/19 21:41	28	37	129	112	78	19	96	12	male	1.1517857	1.1997768
1365	2017/10/18 23:09	45	37	89	132	81	18	99	12	male	0.67424244	0.68105298
1366	2017/10/18 19:38	69	36.9	79	123	69	21	98		female	0.64227641	0.65538406
1367	2017/10/17 18:51	76	37.5	63	100	55	19	100	12	female	0.63	0.63
1368	2017/10/15 23:07	61	36.3	102	144	76	26	96		female	0.70833331	0.73784721
1369	2017/10/14 20:20	30	37.7	70	131	79	16	99	12	male	0.53435117	0.53974867
1370	2017/10/13 20:48	62	36.5	81	155	84	18	99		female	0.52258062	0.52785921
1371	2017/10/13 11:38	49	36	81	131	88	22	100	12	male	0.61832058	0.61832058
1372	2017/10/12 8:05	55	37.2	89	137	85	20	96	12	male	0.64963502	0.67670316
1373	2017/10/10 8:11	21	37.6	102	126	65	16	100	12	male	0.80952382	0.80952382
1374	2017/10/9 3:20	22	37	96	117	74	17	96	12	male	0.82051283	0.85470086
1375	2017/10/8 9:09	28	36.8	78	127	78	20	97	12	female	0.61417323	0.63316828
1376	2017/10/7 16:29	22	36.5	85	112	75	20	100		male	0.7589286	0.7589286
1377	2017/10/7 16:02	45	38	161	166	139	35	95	11	male	0.96987951	1.0209258
1378	2017/10/2 10:19	54	36.8	102	99	63	31	97	11	male	1.030303	1.062168
1379	2017/9/30 22:43	49	35.5	127	87	63	16	96	10	female	1.4597701	1.5205939
1380	2017/9/29 11:01	53	37.4	119	173	80	22	95		male	0.68786126	0.72406447
1381	2017/9/27 21:00	64	36.9	78	153	77	16	99	12	female	0.50980395	0.51495349
1382	2017/9/27 18:35	66	36	75	137	79	25	92	12	female	0.54744524	0.59504914
1383	2017/9/26 14:03	37	37.7	71	134	87	17	98	12	male	0.52985072	0.54066402
1384	2017/9/25 15:00	55	36.2	72	161	106	18	98		male	0.44720498	0.45633161
1385	2017/9/24 21:00	37	37.3	98	115	76	15	100	12	female	0.85217392	0.85217392
1386	2017/9/22 20:36	63	36.6	59	132	58	18	98	12	male	0.44696969	0.45609152
1387	2017/9/22 19:51	32	36.6	108	101	88	18	99	12	female	1.069307	1.080108
1388	2017/9/20 16:27	30	37.2	71	130	83	18	96		male	0.54615384	0.56891024
1389	2017/9/20 13:41	47	37.2	94	139	96	20	100	9	male	0.67625898	0.67625898
1390	2017/9/18 23:11	23	36.5	76	106	69	18	99	12	female	0.71698111	0.72422338
1391	2017/9/17 10:25	27	36.9	89	100	60	18	99	12	male	0.88999999	0.89898986
1392	2017/9/17 9:18	29	37.2	64	135	70	17	98	12	male	0.47407407	0.48374903
1393	2017/9/16 10:56	60	37.2	56	157	90	20	96	12	male	0.3566879	0.3715499
1394	2017/9/15 19:29	83	37.9	165	133	86	22	96	12	female	1.2406015	1.2922933
1395	2017/9/14 21:29	22	37.2	102	120	70	20	100	12	female	0.85000002	0.85000002
1396	2017/9/14 15:23	25	37.3	86	137	84	22	100	12	male	0.62773722	0.62773722
1397	2017/9/14 12:39	39	36.7	105	130	62	20	95	12	female	0.80769229	0.85020238
1398	2017/9/13 13:47	61	36	86	128	101	16	100		male	0.671875	0.671875
1399	2017/9/11 23:05	18	36	152	151	85	20	94	10	female	1.0066226	1.070875
1400	2017/9/11 20:45	57	36.8	84	139	87	22	100	12	male	0.60431653	0.60431653
1401	2017/9/11 18:27	64	38.1	86	147	91	18	100	12	female	0.58503401	0.58503401
1402	2017/9/11 11:27	82	36.5	87	141	85	20	99	12	female	0.61702126	0.62325382
1403	2017/9/11 10:01	25	38.1	99	124	71	18	100		male	0.79838711	0.79838711
1404	2017/9/11 8:39	47	37.4	100	153	78	20	97	12	female	0.65359479	0.67380905
1405	2017/9/10 20:49	54	37.6	66	179	107	20	99	12	male	0.36871508	0.37243947
1406	2017/9/10 20:45	70	37.6	66	179	107	20	99	12	male	0.36871508	0.37243947
1407	2017/9/8 10:40	45	36.9	99	129	88	18	98		male	0.76744187	0.78310394
1408	2017/9/7 16:34	67	39.2	137	153	71	27	82		male	0.89542484	1.0919815
1409	2017/9/7 9:14	71	36.9	88	127	87	18	96	12	male	0.69291341	0.72178483
1410	2017/9/5 10:07	23	36.6	76	129	82	22	97	12	male	0.58914727	0.60736829
1411	2017/9/4 2:52	38	37.5	89	141	89	20	99	12	male	0.63120568	0.63758147
1412	2017/9/3 14:13	42	37.1	101	163	111	20	94		male	0.61963189	0.65918285
1413	2017/9/3 10:53	49	37.1	75	150	90	26	98		male	0.5	0.51020408
1414	2017/9/2 9:27	23	36.9	127	102	60	26	98	12	male	1.245098	1.2705082
1415	2017/8/31 2:01	46	36.1	100	120	81	16	90	8	male	0.83333331	0.92592591
1416	2017/8/28 11:35	84	36	86	86	42	17	92		female	1	1.0869565
1417	2017/8/27 16:57	58	36.9	77	142	85	20	99	12	male	0.54225349	0.5477308
1418	2017/8/27 15:12	80	37	79	177	123	18	98	12	male	0.44632769	0.45543641
1419	2017/8/26 10:48	48	36.9	76	125	71	20	100		male	0.60799998	0.60799998
1420	2017/8/26 9:26	24	36.9	101	153	106	20	100	12	female	0.66013074	0.66013074
1421	2017/8/26 2:22	20	37	85	117	47	19	96	12	male	0.72649574	0.75676638
1422	2017/8/25 15:45	83	36.4	83	142	119	16	94		male	0.58450705	0.62181598
1423	2017/8/25 3:01	25	36.9	55	140	95	25	85	12	male	0.39285713	0.46218488
1424	2017/8/23 19:13	75	36.6	76	158	68	13	100	12	female	0.48101267	0.48101267
1425	2017/8/23 16:55	54	37.6	82	153	83	15	97	12	female	0.53594774	0.55252343
1426	2017/8/23 13:37	66	37.1	85	147	100	25	100	10	male	0.57823128	0.57823128
1427	2017/8/23 6:36	71	36.8	67	139	81	16	100	12	male	0.48201439	0.48201439
1428	2017/8/22 16:54	38	37.8	108	151	109	25	93	12	male	0.71523178	0.76906645
1429	2017/8/21 13:43	47	36.9	74	143	87	25	99	12	male	0.51748252	0.52270961
1430	2017/8/21 4:46	25	38.3	105	124	64	21	100	12	male	0.84677422	0.84677422
1431	2017/8/20 10:21	57	37.5	90	130	90	16	100	12	male	0.69230771	0.69230771
1432	2017/8/19 18:53	54	36.9	105	174	84	14	98	12	male	0.60344827	0.61576355
1433	2017/8/19 14:05	81	39.2	208	103	56	26	97		male	2.0194175	2.0818737
1434	2017/8/19 5:53	31	38.2	117	104	51	20	95		male	1.125	1.1842105
1435	2017/8/19 0:13	38	37.3	135	139	98	25	93	12	male	0.971223	1.0443258
1436	2017/8/18 18:58	61	37.4	100	131	83	15	100	12	male	0.76335877	0.76335877
1437	2017/8/18 9:24	66	37	76	117	92	21	100	12	female	0.64957267	0.64957267
1438	2017/8/18 9:22	46	36.5	72	161	127	20	97	12	male	0.44720498	0.46103606
1439	2017/8/17 1:03	50	36.1	90	115	64	17	97	9	male	0.78260869	0.80681306
1440	2017/8/15 20:01	45	36.8	110	153	100	19	95	12	male	0.71895427	0.75679398
1441	2017/8/15 10:22	43	37.5	56	145	85	19	95	12	male	0.3862069	0.40653357
1442	2017/8/14 5:55	32	36.3	72	106	61	18	98	12	male	0.67924529	0.69310743
1443	2017/8/14 3:35	17	37.8	57	121	66	17	100	12	male	0.47107437	0.47107437
1444	2017/8/13 22:33	27	37.5	107	124	75	20	99	12	female	0.86290324	0.8716194
1445	2017/8/13 9:15	49	37.2	82	159	116	15	100		male	0.51572329	0.51572329
1446	2017/8/13 4:21	31	36.8	86	126	81	20	95	12	male	0.6825397	0.71846282
1447	2017/8/12 16:29	49	37.6	107	143	71	23	95	12	male	0.74825174	0.78763342
1448	2017/8/3 7:10	68	36.4	66	143	67	15	96	12	male	0.46153846	0.48076925
1449	2017/8/2 16:25	88	37.5	109	134	72	25	89	12	male	0.81343281	0.91396946
1450	2017/8/2 16:12	77	37.1	65	164	90	17	94	12	male	0.39634147	0.42163986
1451	2017/8/2 10:14	28	37.7	77	150	73	17	98	12	male	0.51333332	0.52380949
1452	2017/8/2 4:21	40	37.9	83	131	73	20	100	12	male	0.63358778	0.63358778
1453	2017/7/30 2:14	35	36.7	112	85	55	26	92	10	male	1.3176471	1.4322251
1454	2017/7/29 8:09	47	36.4	69	111	89	22	100	12	male	0.62162161	0.62162161
1455	2017/7/28 9:11	68	36.7	74	109	74	18	100		female	0.67889911	0.67889911
1456	2017/7/28 0:30	47	38	84	150	77	27	100	12	female	0.56	0.56
1457	2017/7/27 16:17	31	37.8	90	95	65	21	91		male	0.94736844	1.0410643
1458	2017/7/27 1:38	59	37	108	151	121	26	84	12	male	0.71523178	0.85146642
1459	2017/7/20 19:10	55	36.5	76	140	81	16	94		male	0.54285717	0.57750762
1460	2017/7/20 0:50	20	38.2	112	100	54	15	100	12	male	1.12	1.12
1461	2017/7/17 19:05	29	37.3	80	107	79	25	100	12	male	0.74766356	0.74766356
1462	2017/7/16 17:38	27	37.5	70	121	68	20	96	12	male	0.57851237	0.60261703
1463	2017/7/14 23:09	62	37.4	112	143	94	17	91	10	female	0.78321677	0.86067778
1464	2017/7/14 18:07	38	37.6	101	108	65	23	98	12	male	0.93518519	0.9542706
1465	2017/7/14 4:11	19	38.5	120	92	46	17	81		male	1.3043479	1.610306
1466	2017/7/12 16:00	25	36.7	99	141	56	15	96		male	0.70212764	0.73138297
1467	2017/7/12 15:46	47	38	118	117	83	31	88		male	1.0085471	1.1460762
1468	2017/7/12 13:17	21	35.6	140	127	79	30	96		male	1.1023622	1.148294
1469	2017/7/11 12:58	61	37.6	104	129	82	20	86	10	male	0.80620158	0.93744367
1470	2017/7/10 19:24	61	37.7	79	170	101	15	99	12	female	0.46470588	0.46939987
1471	2017/7/9 9:41	48	35.5	99	69	49	19	95	10	male	1.4347826	1.5102975
1472	2017/7/8 12:59	25	37.4	118	162	92	39	100	11	male	0.72839504	0.72839504
1473	2017/7/6 11:28	59	37.1	96	172	103	19	91	12	male	0.55813956	0.6133402
1474	2017/7/6 11:26	29	37.9	82	129	76	19	89	9	male	0.63565892	0.7142235
1475	2017/7/3 18:04	47	36	93	90	59	15	100	8	male	1.0333333	1.0333333
1476	2017/6/29 8:11	29	36.9	97	112	88	35	92		female	0.8660714	0.94138193
1477	2017/6/28 14:43	50	37.2	74	134	76	33	99	11	female	0.55223882	0.55781698
1478	2017/6/28 3:40	19	37.5	111	143	115	20	97	12	male	0.77622378	0.80023068
1479	2017/6/27 16:45	68	36.4	95	77	50	30	95	10	male	1.2337662	1.2987013
1480	2017/6/27 12:57	31	37.4	105	101	69	30	100	11	male	1.0396039	1.0396039
1481	2017/6/27 10:39	80	37.1	53	158	73	20	96	12	male	0.33544305	0.34941983
1482	2017/6/26 15:47	61	37.1	70	138	92	20	98	12	male	0.50724638	0.51759833
1483	2017/6/22 18:05	52	37.4	62	137	81	18	95	12	male	0.45255473	0.4763734
1484	2017/6/21 23:15	29	37.6	102	159	94	27	87	12	male	0.64150941	0.73736715
1485	2017/6/21 16:00	67	36.5	130	90	60	21	91	8	male	1.4444444	1.5873016
1486	2017/6/20 16:30	61	36.4	94	130	80	35	97	11	female	0.72307694	0.74544013
1487	2017/6/18 10:22	50	37.2	77	107	63	18	99	12	male	0.71962619	0.72689515
1488	2017/6/17 18:02	46	36.5	78	116	72	25	92	12	male	0.67241377	0.73088455
1489	2017/6/17 17:53	50	36.9	65	179	94	10	95	12	male	0.36312848	0.3822405
1490	2017/6/17 16:33	69	37.4	76	163	92	19	83		male	0.46625766	0.56175619
1491	2017/6/17 11:20	36	37.3	116	118	63	19	95	12	male	0.98305082	1.0347904
1492	2017/6/17 8:43	70	36.4	79	119	78	18	95		male	0.66386557	0.69880587
1493	2017/6/14 22:25	53	36.1	68	87	51	13	97	11	female	0.78160918	0.80578268
1494	2017/6/14 22:06	62	37.6	77	135	80	19	98	12	female	0.57037038	0.58201057
1495	2017/6/11 15:07	41	37.4	82	114	69	26	100	12	male	0.71929824	0.71929824
1496	2017/6/10 21:47	43	36.5	95	120	71	18	95	12	male	0.79166669	0.83333337
1497	2017/6/9 2:12	30	36.3	78	133	77	20	97	12	male	0.58646619	0.6046043
1498	2017/6/8 11:20	61	37.9	98	146	91	29	96	12	male	0.67123288	0.69920093
1499	2017/6/7 20:51	54	36.3	80	148	111	20	98	12	female	0.54054052	0.55157197
1500	2017/6/6 7:42	63	36.7	74	157	96	21	90	12	male	0.47133759	0.5237084
1501	2017/6/5 20:41	46	36.6	110	96	74	29	98	12	female	1.1458334	1.1692177
1502	2017/6/5 13:38	47	36.3	71	118	84	20	100	12	male	0.60169494	0.60169494
1503	2017/6/5 11:36	66	36.6	87	163	84	17	99	12	female	0.53374231	0.53913367
1504	2017/6/3 14:59	30	37	94	135	88	20	100	12	male	0.69629627	0.69629627
1505	2017/6/3 14:42	36	37.1	119	128	72	30	91	11	male	0.9296875	1.0216346
1506	2017/6/2 4:13	43	37.3	103	169	105	26	99	12	male	0.60946745	0.61562371
1507	2017/6/1 23:11	34	36.2	85	107	77	20	94	8	male	0.79439253	0.84509844
1508	2017/5/30 21:06	54	37.3	88	154	102	20	98	12	male	0.5714286	0.58309042
1509	2017/5/30 18:49	44	36	53	186	81	30	91	10	male	0.28494623	0.31312773
1510	2017/5/29 17:42	48	37.5	110	145	97	25	100	9	male	0.75862068	0.75862068
1511	2017/5/28 20:01	26	37.2	95	156	96	20	96		male	0.60897434	0.63434827
1512	2017/5/28 11:54	13	37.2	83	131	75	18	100		female	0.63358778	0.63358778
1513	2017/5/28 10:30	82	36.5	72	148	81	20	97		male	0.48648649	0.5015325
1514	2017/5/26 15:20	44	36	75	133	91	16	93	12	male	0.56390977	0.60635459
1515	2017/5/25 19:23	61	37.3	128	142	108	20	94		male	0.90140843	0.95894516
1516	2017/5/25 1:43	44	36.5	85	86	61	20	99	11	female	0.98837209	0.99835563
1517	2017/5/23 23:44	46	37	85	146	96	19	96	12	male	0.58219177	0.60644978
1518	2017/5/23 14:38	32	37.3	88	149	75	14	93	12	male	0.59060401	0.63505805
1519	2017/5/22 18:55	22	38	90	108	65	20	98	12	female	0.83333331	0.85034013
1520	2017/5/22 15:57	39	37.6	88	133	96	22	98	12	male	0.66165411	0.67515725
1521	2017/5/21 21:29	30	37.2	85	144	70	14	95	12	male	0.59027779	0.62134504
1522	2017/5/21 10:44	73	37	81	182	75	20	99	12	male	0.44505495	0.44955045
1523	2017/5/20 16:12	25	37.3	85	129	88	17	99	12	male	0.65891474	0.66557044
1524	2017/5/20 11:30	18	37.4	67	145	75	20	95	12	male	0.46206897	0.48638839
1525	2017/5/20 11:23	48	37.8	85	145	75	20	100	12	male	0.58620691	0.58620691
1526	2017/5/18 22:53	40	37.1	79	113	83	20	98	12	female	0.69911504	0.71338272
1527	2017/5/18 18:43	25	37.4	79	123	87	22	98	12	male	0.64227641	0.65538406
1528	2017/5/17 19:51	73	37.5	72	146	55	19	100	12	male	0.49315068	0.49315068
1529	2017/5/17 18:14	49	36.4	85	119	84	20	97	12	male	0.71428573	0.73637706
1530	2017/5/16 15:33	32	36.3	89	99	62	18	100		male	0.89898992	0.89898992
1531	2017/5/12 16:32	35	37.9	90	118	71	24	100	12	male	0.76271188	0.76271188
1532	2017/5/11 20:22	49	37.4	95	140	92	20	92	9	male	0.6785714	0.73757762
1533	2017/5/9 12:03	42	37.1	96	131	88	20	98	12	male	0.73282444	0.74778003
1534	2017/5/8 12:13	63	36.5	75	139	85	19	99	12	male	0.53956836	0.54501855
1535	2017/5/5 8:56	57	36.5	72	120	85	20	100	12	female	0.60000002	0.60000002
1536	2017/5/3 9:18	36	37.8	122	151	105	15	95	12	male	0.80794704	0.85047054
1537	2017/5/2 4:10	34	37.7	96	157	87	19	97	12	male	0.61146498	0.63037628
1538	2017/4/30 6:29	54	36.8	85	143	85	25	97	12	male	0.59440559	0.61278927
1539	2017/4/29 20:42		36.8	98	189	116	29	95		male	0.51851851	0.54580897
1540	2017/4/28 13:18	64	37.5	73	102	61	20	100	11	male	0.71568626	0.71568626
1541	2017/4/28 13:02	55	36.7	53	139	124	18	99	11	male	0.38129497	0.38514644
1542	2017/4/28 10:34	41	37.5	98	160	102	25	100	12	male	0.61250001	0.61250001
1543	2017/4/27 16:37	64	37.8	72	179	81	21	100	12	male	0.40223464	0.40223464
1544	2017/4/26 1:52	32	36.7	95	131	80	20	100	12	male	0.72519082	0.72519082
1545	2017/4/26 1:19	48	36.4	96	103	58	18	96	12	female	0.93203884	0.97087377
1546	2017/4/25 13:11	45	37.1	60	121	81	16	97	12	male	0.49586776	0.51120389
1547	2017/4/25 1:35	27	36.9	120	132	72	18	100		male	0.90909094	0.90909094
1548	2017/4/24 18:51	50	37.4	72	139	91	24	99	12	male	0.51798558	0.52321774
1549	2017/4/21 15:24	46	38.4	102	131	70	22	95	12	male	0.77862597	0.8196063
1550	2017/4/21 9:26	38	37.3	85	146	124	17	100	12	male	0.58219177	0.58219177
1551	2017/4/20 21:15	33	37	121	143	91	15	95	11	male	0.84615386	0.89068824
1552	2017/4/20 17:27	63	37.2	98	216	121	26	98	12	male	0.4537037	0.46296296
1553	2017/4/20 15:04	63	38.4	88	156	75	19	96		male	0.56410259	0.58760685
1554	2017/4/20 10:37	56	36.5	154	109	76	10	100	12	male	1.4128441	1.4128441
1555	2017/4/17 20:06	53	36.3	72	104	75	22	100	12	female	0.69230771	0.69230771
1556	2017/4/17 10:11	62	35.5	82	85	53	20	93	11	female	0.96470588	1.0373181
1557	2017/4/16 12:05	45	36	108	110	60	29	71	10	male	0.9818182	1.3828425
1558	2017/4/15 10:34	68	37.2	83	188	95	23	100	12	male	0.44148937	0.44148937
1559	2017/4/14 16:23	45	37.2	73	121	78	18	97	12	female	0.60330576	0.62196469
1560	2017/4/13 13:34	65	37.5	94	133	67	16	98	12	female	0.7067669	0.72119069
1561	2017/4/13 9:48	60	36.3	59	146	93	20	95	12	male	0.4041096	0.42537853
1562	2017/4/13 7:46	45	36.7	81	80	51	7	100	9	female	1.0125	1.0125
1563	2017/4/10 19:24	83	36.5	87	159	74	12	98	12	female	0.5471698	0.55833656
1564	2017/4/8 17:50	27	35.8	89	140	80	20	100	10	male	0.63571429	0.63571429
1565	2017/4/8 17:25	40	36.5	125	110	78	18	99	12	male	1.1363636	1.147842
1566	2017/4/8 15:45	46	36.5	87	116	81	20	100	12	female	0.75	0.75
1567	2017/4/8 14:29	88	38.3	66	143	110	20	99	12	male	0.46153846	0.46620047
1568	2017/4/7 8:15	37	36.7	78	96	66	15	98		female	0.8125	0.82908165
1569	2017/4/6 23:32	41	37.4	97	145	84	23	100	12	male	0.66896552	0.66896552
1570	2017/4/6 3:23	25	36.6	94	124	86	20	100	12	male	0.75806451	0.75806451
1571	2017/4/5 10:23	67	36.6	107	133	85	27	91	12	male	0.80451125	0.88407832
1572	2017/4/4 23:38	64	37	58	146	93	17	98		male	0.39726028	0.40536764
1573	2017/4/4 23:34	64	37	58	146	93	17	100		male	0.39726028	0.39726028
1574	2017/4/2 14:27	47	38.8	103	141	77	16	100	12	male	0.73049647	0.73049647
1575	2017/4/1 15:22	67	37.1	76	129	63	20	93	12	female	0.58914727	0.63349169
1576	2017/3/31 21:12	69	37.7	98	159	81	25	98	11	female	0.6163522	0.62893081
1577	2017/3/31 12:58	46	37.3	107	130	80	18	99	12	male	0.8230769	0.8313908
1578	2017/3/30 16:11	50	37.6	77	118	76	18	95	12	male	0.65254235	0.68688667
1579	2017/3/29 10:12	50	34.4	65	117	69	16	98		male	0.55555558	0.56689346
1580	2017/3/29 3:52	52	36.5	108	169	107	27	98	12	female	0.63905323	0.65209514
1581	2017/3/28 19:14	47	37.7	82	114	80	9	100		male	0.71929824	0.71929824
1582	2017/3/28 11:12	57	37.8	80	128	86	16	100	12	female	0.625	0.625
1583	2017/3/26 15:40	44	36.5	95	175	106	18	96		male	0.54285717	0.56547624
1584	2017/3/25 14:52	88	37	84	191	86	15	100	12	male	0.43979058	0.43979058
1585	2017/3/24 19:24	72	38.2	77	138	72	18	100	12	male	0.557971	0.557971
1586	2017/3/24 19:12	44	37.1	75	149	100	21	99	12	male	0.50335568	0.50844008
1587	2017/3/24 10:29	42	36.6	101	149	76	19	100	11	male	0.67785233	0.67785233
1588	2017/3/23 21:36	72	37.6	75	163	73	15	95	12	female	0.4601227	0.48433968
1589	2017/3/23 7:37	37	37.4	93	96	76	27	97	12	male	0.96875	0.99871135
1590	2017/3/21 18:02	53	36.3	70	136	91	21	100	11	female	0.5147059	0.5147059
1591	2017/3/20 22:31	37	36.7	84	155	115	14	99	12	male	0.5419355	0.54740959
1592	2017/3/19 15:32	55	36.5	74	118	59	19	98	12	male	0.62711865	0.63991702
1593	2017/3/19 12:45	25	34.2	100	102	72	19	100	10	female	0.98039216	0.98039216
1594	2017/3/19 11:54	49	37.1	66	127	81	25	100	12	male	0.51968503	0.51968503
1595	2017/3/18 19:40	33	37.5	121	156	117	26	100	12	male	0.77564102	0.77564102
1596	2017/3/18 19:29	55	36.5	78	153	97	19	100	12	male	0.50980395	0.50980395
1597	2017/3/17 23:22	17	37.1	81	117	62	18	100	8	male	0.69230771	0.69230771
1598	2017/3/16 16:05	36	36.6	149	118	90	25	100	12	male	1.2627119	1.2627119
1599	2017/3/14 16:42	49	37.3	71	114	69	13	95	12	male	0.62280703	0.65558636
1600	2017/3/14 16:39	59	36.5	66	149	87	16	97	12	male	0.44295302	0.45665261
1601	2017/3/14 13:12	84	36.7	103	198	95	20	98		male	0.52020204	0.5308184
1602	2017/3/14 13:04	53	36.5	96	121	73	20	100		male	0.79338843	0.79338843
1603	2017/3/12 9:32	30	36.9	94	132	80	16	99	12	male	0.71212119	0.71931434
1604	2017/3/12 9:10	87	36.4	65	204	103	20	93	12	female	0.31862745	0.34261015
1605	2017/3/11 4:25	46	36.5	63	108	75	12	99	12	male	0.58333331	0.58922559
1606	2017/3/10 8:45	51	36.6	82	128	87	22	95	12	female	0.640625	0.6743421
1607	2017/3/8 18:23	54	35.4	58	118	68	13	100	12	male	0.49152541	0.49152541
1608	2017/3/7 18:24	20	37.5	102	110	64	24	100	12	male	0.92727274	0.92727274
1609	2017/3/7 16:54	40	36.7	70	132	77	15	100	12	male	0.530303	0.530303
1610	2017/3/6 23:21	28	36.6	129	84	58	28	90	11	female	1.5357143	1.7063491
1611	2017/3/3 9:23	46	36	103	134	78	20	93	12	male	0.76865673	0.82651263
1612	2017/3/2 20:12	65	37	100	104	69	22	100	12	male	0.96153843	0.96153843
1613	2017/3/1 19:46	27	36.5	98	129	89	22	98	12	male	0.75968993	0.77519381
1614	2017/2/28 4:24	23	35.3	100	123	90	13	100	9	male	0.81300813	0.81300813
1615	2017/2/27 19:36	78	37.1	80	156	89	18	97	12	male	0.51282054	0.52868098
1616	2017/2/27 19:07	75	37.8	108	181	60	24	94	11	female	0.59668511	0.63477141
1617	2017/2/27 18:45	47	37.6	101	133	88	20	98	12	female	0.75939852	0.77489644
1618	2017/2/27 17:59	57	36.5	65	127	75	25	96	12	female	0.51181102	0.53313649
1619	2017/2/27 12:27	52	36.6	65	145	105	19	100		male	0.44827586	0.44827586
1620	2017/2/26 23:56	50	37.3	102	150	90	16	96	10	male	0.68000001	0.70833331
1621	2017/2/26 17:04	53	37.3	88	138	92	14	97	12	male	0.63768119	0.65740329
1622	2017/2/26 17:03	52	37.2	72	165	90	16	100	12	male	0.43636364	0.43636364
1623	2017/2/26 2:18	47	36.9	82	163	82	16	100	12	male	0.50306749	0.50306749
1624	2017/2/24 10:20	85	36.4	75	152	109	16	99	12	female	0.49342105	0.4984051
1625	2017/2/23 21:58	75	36.5	103	86	53	32	99		male	1.1976744	1.2097721
1626	2017/2/23 12:29	40	36	98	161	98	20	100	12	male	0.60869563	0.60869563
1627	2017/2/20 21:25	46	37.3	96	138	47	31	100	11	female	0.69565219	0.69565219
1628	2017/2/19 15:25	61	36.2	89	180	90	20	95	12	male	0.49444443	0.52046782
1629	2017/2/14 9:23	29	37.1	77	131	71	10	100	12	male	0.58778626	0.58778626
1630	2017/2/11 2:14	31	37	123	116	70	17	100	12	male	1.0603448	1.0603448
1631	2017/1/27 18:50	77	37.7	95	191	106	20	90	12	male	0.49738219	0.55264688
1632	2017/1/27 0:02	33	37	82	132	73	17	100		male	0.62121212	0.62121212
1633	2017/1/24 11:34	53	35.5	96	173	112	25	94	12	male	0.55491328	0.59033328
1634	2017/1/23 10:50	49	37.3	77	133	60	26	95	12	male	0.57894737	0.60941827
1635	2017/1/21 19:00	69	37.9	100	94	65	20	95	12	male	1.0638298	1.1198208
1636	2017/1/18 12:24	54	38.4	80	121	73	18	100		male	0.66115701	0.66115701
1637	2017/1/16 16:22	44	37.1	102	133	73	20	100	12	male	0.76691729	0.76691729
1638	2017/1/16 11:20	30	37	101	115	61	22	96	12	female	0.87826085	0.91485506
1639	2017/1/15 19:33	46	37.4	77	107	66	19	100		female	0.71962619	0.71962619
1640	2017/1/11 20:16	50	37	71	140	89	12	100	12	male	0.50714284	0.50714284
1641	2017/1/9 20:41	60	38	75	144	95	20	100	12	male	0.52083331	0.52083331
1642	2017/1/9 1:43	29	36.7	91	113	68	21	98	12	male	0.80530971	0.82174462
1643	2017/1/6 16:19	63	37.9	106	130	76	25	96	12	female	0.81538463	0.84935898
1644	2017/1/4 19:17	36	36	70	158	109	12	100	12	male	0.44303799	0.44303799
1645	2017/1/3 20:50	39	37.8	80	123	84	20	100	12	male	0.65040648	0.65040648
1646	2017/1/2 18:18	39	37.2	81	135	84	16	100	12	female	0.60000002	0.60000002
1647	2017/1/2 11:28	15	36.9	86	151	97	21	100	12	male	0.56953645	0.56953645
1648	2017/1/2 2:54	23	37.2	107	130	64	29	97		male	0.8230769	0.84853292
1649	2017/1/1 22:09	32	37.6	74	145	93	28	98	12	male	0.5103448	0.52076
1650	2016/12/30 16:33	31	37.1	94	125	72	20	100	12	male	0.75199997	0.75199997
1651	2016/12/30 11:44	49	36	125	150	86	20	89	12	male	0.83333331	0.93632954
1652	2016/12/30 11:41	49	36	125	150	71	20	89	12	male	0.83333331	0.93632954
1653	2016/12/28 10:28	63	36.8	91	167	108	17	95		male	0.54491019	0.57358968
1654	2016/12/27 22:10	24	37	84	144	100	17	90	12	male	0.58333331	0.64814812
1655	2016/12/27 20:52	38	38	73	150	93	18	99		male	0.48666668	0.49158251
1656	2016/12/26 21:30	51	35.4	50	155	69	17	100	12	male	0.32258064	0.32258064
1657	2016/12/26 18:55	24	36.2	82	126	82	16	100	12	male	0.65079367	0.65079367
1658	2016/12/26 16:45	25	37.3	92	135	73	18	100	12	male	0.68148148	0.68148148
1659	2016/12/24 16:50	39	37.3	92	140	124	20	99	12	male	0.65714288	0.66378069
1660	2016/12/24 0:12	48	37.3	76	127	82	20	100	12	female	0.59842521	0.59842521
1661	2016/12/23 12:17	51	37.6	72	135	91	20	100	12	male	0.53333336	0.53333336
1662	2016/12/22 16:07	26	37.6	86	130	61	19	95	12	female	0.66153848	0.6963563
1663	2016/12/19 23:32	38	36.7	100	120	74	21	99	12	male	0.83333331	0.8417508
1664	2016/12/19 1:41	54	37.6	86	116	85	20	97	12	male	0.74137932	0.76430857
1665	2016/12/18 10:36	78	36	79	162	66	25	92	12	male	0.48765433	0.53005904
1666	2016/12/16 18:01	28	37.8	93	119	99	13	100	12	male	0.78151262	0.78151262
1667	2016/12/15 18:17	49	36.7	69	160	84	20	100	12	male	0.43125001	0.43125001
1668	2016/12/15 3:22	27	36.7	97	111	87	26	100	12	male	0.87387389	0.87387389
1669	2016/12/14 21:40	58	36	94	120	77	18	99	12	male	0.78333336	0.79124582
1670	2016/12/14 12:43	51	35.2	78	126	83	31	93	10	male	0.61904764	0.66564262
1671	2016/12/14 11:30	57	36	73	144	105	27	100	12	male	0.50694442	0.50694442
1672	2016/12/14 11:24	57	36	73	144	105	27	100	12	male	0.50694442	0.50694442
1673	2016/12/12 21:41	23	37.2	103	151	90	13	100	12	male	0.68211919	0.68211919
1674	2016/12/11 19:12	23	36.7	162	149	100	26	95	12	male	1.0872483	1.1444719
1675	2016/12/10 19:19	34	36	88	128	80	24	98	12	male	0.6875	0.70153064
1676	2016/12/9 11:15	45	36.3	59	136	99	20	100	12	male	0.43382353	0.43382353
1677	2016/12/8 17:46	50	35.6	63	116	71	22	100	12	male	0.54310346	0.54310346
1678	2016/12/7 17:54	54	36.8	105	165	95	44	93	11	male	0.63636363	0.68426198
1679	2016/12/7 13:51	62	37.1	108	151	90	20	100	12	male	0.71523178	0.71523178
1680	2016/12/7 13:49	62	37.1	108	150	90	20	100	12	male	0.72000003	0.72000003
1681	2016/12/5 0:23	62	38.2	79	115	56	23	95	12	male	0.68695652	0.72311211
1682	2016/12/4 10:54	58	36.1	75	188	98	22	94	10	male	0.39893618	0.42440018
1683	2016/12/2 20:44	62	37	85	180	98	20	96	12	female	0.47222221	0.49189812
1684	2016/12/2 18:58	50	36.6	61	134	96	16	100	12	male	0.45522389	0.45522389
1685	2016/12/1 12:09	35	37.2	83	105	67	19	99	12	female	0.7904762	0.79846078
1686	2016/11/29 16:08	44	37	95	148	90	20	99	12	male	0.6418919	0.64837563
1687	2016/11/29 0:01	71	37.2	93	156	69	17	100	12	female	0.59615386	0.59615386
1688	2016/11/28 3:09	46	37.3	98	119	93	26	99	12	male	0.82352942	0.83184791
1689	2016/11/27 10:50	60	36.5	92	134	84	20	98	12	male	0.68656719	0.70057875
1690	2016/11/26 16:10	32	38.1	68	103	54	12	92	12	male	0.66019416	0.71760237
1691	2016/11/26 9:07	54	36.5	85	161	82	19	98	10	male	0.52795029	0.53872478
1692	2016/11/26 0:48	53	35.9	139	105	90	0	100	4	female	1.3238095	1.3238095
1693	2016/11/25 23:08	86	36.2	83	112	83	15	98	12	female	0.7410714	0.75619531
1694	2016/11/24 23:42	34	37.3	77	132	84	16	99	12	male	0.58333331	0.58922559
1695	2016/11/21 22:08	35	36.7	92	96	81	6	95		male	0.95833331	1.0087719
1696	2016/11/21 18:26	38	36.4	98	105	83	18	98	12	male	0.93333334	0.95238096
1697	2016/11/19 16:22	42	36.5	87	106	72	26	95	12	male	0.82075471	0.86395234
1698	2016/11/19 12:40	49	37.5	120	134	87	22	87	12	female	0.89552242	1.0293361
1699	2016/11/18 20:51	38	36.7	115	117	45	31	100	9	male	0.98290598	0.98290598
1700	2016/11/18 10:09	43	36.8	90	127	93	22	100	12	male	0.70866144	0.70866144
1701	2016/11/16 5:03	50	36	46	135	88	14	95	12	male	0.34074074	0.35867447
1702	2016/11/14 15:16	59	37.6	75	170	78	20	96	12	male	0.44117647	0.45955881
1703	2016/11/14 12:59	52	36.4	92	162	98	19	99	12	male	0.56790125	0.5736376
1704	2016/11/13 12:05	27	37.8	100	133	74	18	98	12	female	0.75187969	0.76722419
1705	2016/11/12 2:16	38	36.5	90	132	84	20	100	12	male	0.68181819	0.68181819
1706	2016/11/10 23:56	49	38.1	80	101	72	18	100		female	0.79207921	0.79207921
1707	2016/11/10 20:17	82	36.2	117	72	51	15	91	10	male	1.625	1.7857143
1708	2016/11/10 9:09	52	36.7	65	104	74	20	95	12	female	0.625	0.65789473
1709	2016/11/8 9:48	54	36.7	93	118	69	16	98	12	male	0.78813559	0.80421996
1710	2016/11/8 8:39	66	36.9	135	227	139	32	76	11	male	0.59471363	0.78251791
1711	2016/11/7 23:01	29	37.5	86	94	64	18	100	12	female	0.91489363	0.91489363
1712	2016/11/6 23:33	49	37.5	100	120	73	25	100	12	female	0.83333331	0.83333331
1713	2016/11/5 12:58	51	36.3	75	137	91	17	100		female	0.54744524	0.54744524
1714	2016/11/5 0:03	45	36.8	64	131	86	18	100	12	male	0.48854962	0.48854962
1715	2016/11/4 21:37	52	36	90	110	70	20	95	12	male	0.81818181	0.86124402
1716	2016/11/4 11:13	82	37.3	68	176	61	17	99	12	male	0.38636363	0.3902663
1717	2016/11/2 22:03	44	36	83	110	67	16	100		male	0.75454545	0.75454545
1718	2016/11/2 15:36	20	36.5	64	134	83	20	98	12	male	0.47761193	0.48735911
1719	2016/11/2 13:39	89	37.7	110	155	95	15	100	12	male	0.7096774	0.7096774
1720	2016/11/2 10:50	58	36.7	89	151	103	15	98	12	male	0.58940399	0.60143262
1721	2016/11/2 10:07		36.9	97	114	87	13	100	12	male	0.85087717	0.85087717
1722	2016/11/2 9:54	49	36.9	82	122	83	18	98	12	female	0.67213112	0.68584806
1723	2016/11/2 9:13	61	36.8	55	155	96	18	100	12	male	0.3548387	0.3548387
